# Supplementary material for: Coordinated action of human papillomavirus type 16 E6 and E7 oncoproteins on competitive endogenous RNA (ceRNA) network members in primary human keratinocytes
Source: BMC Cancer. 2021 Jun 7;21:673. doi: 10.1186/s12885-021-08361-y (PMC8185923; doi:10.1186/s12885-021-08361-y)
Supplement: Supplementary file 1 — Additional file 1. The lists of StarBase v2.0, DianaTools-LncBase v.2 and miRTarBase search results. [file 12885_2021_8361_MOESM1_ESM.xlsx]

## Sheet: lncRNA_miRNA_interactions
CECR7	H19	HOXA-AS2	LINC00086	LINC00087	LINC00511	LINC00514	LINC00520	LINC00685	LINC00896	LINC00923	LINC00925	LINC00957	LINC01004	LINC01006	MEG3	FBXL19-AS1	DLX6-AS1	IBA57-AS1	KANSL1-AS1	LBX2-AS1	MAFG-AS1	MFI2-AS1	RFPL1S	STEAP3-AS1	WWC2-AS2
hsa-miR-139-5p	hsa-let-7a-5p	hsa-miR-24-2-5p	hsa-miR-195-5p	hsa-miR-532-3p	hsa-miR-520a-5p	hsa-miR-708-5p	hsa-miR-34a-5p	hsa-miR-106b-3p	hsa-miR-2355-5p	hsa-miR-449b-5p	hsa-miR-196a-5p	hsa-miR-17-5p	hsa-miR-5581-3p	hsa-miR-3145-3p	hsa-let-7a-5p	hsa-miR-744-5p	hsa-miR-221-3p	hsa-miR-135b-5p	hsa-miR-485-5p	hsa-miR-1224-5p	hsa-miR-22-3p	hsa-miR-181a-5p	hsa-miR-143-3p	hsa-miR-5009-5p	hsa-miR-204-5p
hsa-miR-199a-3p	hsa-let-7b-5p	hsa-miR-185-5p	hsa-miR-1226-3p	hsa-miR-15a-3p	hsa-miR-183-5p	hsa-miR-28-5p		hsa-miR-1306-3p		hsa-miR-100-5p	hsa-miR-139-5p	hsa-miR-20b-5p	hsa-miR-103a-3p	hsa-miR-10a-3p	hsa-let-7b-5p	hsa-miR-342-3p	hsa-miR-382-5p	hsa-miR-124-3p	hsa-miR-27b-3p	hsa-miR-3679-5p	hsa-miR-143-3p	hsa-miR-424-5p	hsa-miR-27b-3p	hsa-miR-365a-3p	hsa-miR-7-5p
hsa-miR-22-3p	hsa-let-7e-5p	hsa-miR-24-1-5p	hsa-miR-15a-3p	hsa-miR-188-3p	hsa-miR-25-3p	hsa-miR-3139		hsa-miR-132-5p		hsa-miR-140-5p	hsa-miR-148b-3p	hsa-miR-93-5p	hsa-miR-107	hsa-miR-192-3p	hsa-let-7d-5p	hsa-miR-3943	hsa-miR-107	hsa-miR-4804-5p	hsa-miR-27a-3p		hsa-miR-3180-3p	hsa-miR-455-3p	hsa-miR-27a-3p	hsa-miR-367-3p	hsa-miR-29b-2-5p
hsa-miR-27a-3p	hsa-let-7f-5p	hsa-miR-302e	hsa-miR-15a-5p	hsa-miR-199a-5p	hsa-miR-27a-3p			hsa-miR-221-3p		hsa-miR-194-3p	hsa-miR-149-5p		hsa-miR-126-5p	hsa-miR-199a-5p	hsa-let-7e-5p	hsa-miR-629-3p	hsa-miR-1-3p	hsa-miR-3619-3p			hsa-miR-1254	hsa-miR-497-5p	hsa-let-7f-5p	hsa-miR-4804-5p
hsa-miR-27b-3p	hsa-let-7g-5p	hsa-miR-17-5p	hsa-miR-15b-5p	hsa-miR-199b-5p	hsa-miR-27b-3p			hsa-miR-222-3p		hsa-miR-196a-3p	hsa-miR-183-5p		hsa-miR-181a-2-3p	hsa-miR-199b-5p	hsa-let-7f-5p	hsa-miR-31-5p	hsa-miR-365a-3p	hsa-miR-449b-5p			hsa-miR-320e		hsa-miR-7-5p	hsa-miR-652-3p
hsa-miR-3179	hsa-let-7i-3p	hsa-miR-20a-5p	hsa-miR-16-5p	hsa-miR-27a-3p	hsa-miR-29a-3p					hsa-miR-22-5p	hsa-miR-197-3p		hsa-miR-204-5p	hsa-miR-23b-5p	hsa-let-7g-3p	hsa-miR-3180-3p	hsa-miR-29c-3p	hsa-miR-449c-5p			hsa-miR-146b-5p		hsa-let-7e-5p	hsa-miR-135b-5p
hsa-miR-320a	hsa-let-7i-5p	hsa-miR-520e	hsa-miR-181a-2-3p	hsa-miR-27b-3p	hsa-miR-29b-3p					hsa-miR-34a-5p	hsa-miR-25-3p		hsa-miR-361-5p	hsa-miR-24-3p	hsa-let-7g-5p	hsa-miR-330-5p	hsa-miR-181a-5p	hsa-miR-34b-5p			hsa-miR-146a-5p		hsa-miR-145-5p	hsa-miR-1269b
hsa-miR-34a-5p	hsa-miR-100-3p	hsa-miR-520a-3p	hsa-miR-21-3p	hsa-miR-4685-3p	hsa-miR-29c-3p					hsa-miR-375	hsa-miR-30b-5p		hsa-miR-424-3p	hsa-miR-301a-5p	hsa-let-7i-5p	hsa-miR-27a-3p	hsa-miR-15a-5p	hsa-miR-4523			hsa-miR-149-5p		hsa-let-7a-5p	hsa-miR-28-5p
hsa-miR-449a	hsa-miR-100-5p	hsa-miR-520b	hsa-miR-224-5p	hsa-miR-629-3p	hsa-miR-3065-5p					hsa-miR-4265	hsa-miR-30c-5p		hsa-miR-424-5p	hsa-miR-3194-3p	hsa-miR-100-5p	hsa-miR-1304-3p	hsa-miR-124-3p	hsa-miR-5009-5p			hsa-miR-505-5p		hsa-miR-361-5p	hsa-miR-365b-3p
hsa-miR-449b-5p	hsa-miR-103a-3p	hsa-miR-520c-3p	hsa-miR-29a-3p	hsa-miR-17-5p	hsa-miR-32-5p					hsa-miR-449a	hsa-miR-361-5p		hsa-miR-452-5p	hsa-miR-4328	hsa-miR-103a-3p	hsa-miR-641	hsa-miR-19b-1-5p	hsa-miR-940			hsa-miR-141-5p		hsa-miR-136-3p
hsa-miR-449c-5p	hsa-miR-105-5p	hsa-miR-519d-3p	hsa-miR-29b-3p	hsa-miR-20a-5p	hsa-miR-33b-5p					hsa-miR-548au-3p	hsa-miR-744-3p		hsa-miR-548a-3p	hsa-miR-4664-5p	hsa-miR-106a-5p	hsa-miR-4286	hsa-miR-7-5p				hsa-miR-17-3p		hsa-miR-34a-5p
hsa-miR-548a-3p	hsa-miR-106a-5p	hsa-miR-520d-3p	hsa-miR-29c-3p	hsa-miR-519d-3p	hsa-miR-34c-3p					hsa-miR-618	hsa-miR-92a-3p		hsa-miR-548ar-3p	hsa-miR-4691-3p	hsa-miR-106b-5p	hsa-miR-1913	hsa-miR-145-5p				hsa-miR-532-3p		hsa-let-7i-5p
hsa-miR-548ar-3p	hsa-miR-106b-5p	hsa-miR-372-3p	hsa-miR-326	hsa-miR-93-5p	hsa-miR-363-3p					hsa-miR-652-5p			hsa-miR-548o-3p	hsa-miR-486-5p	hsa-miR-107	hsa-miR-362-3p	hsa-let-7a-5p						hsa-miR-574-5p
hsa-miR-5582-3p	hsa-miR-107	hsa-miR-373-3p	hsa-miR-330-5p	hsa-miR-106b-5p	hsa-miR-377-3p					hsa-miR-99a-5p			hsa-miR-5582-3p	hsa-miR-577	hsa-miR-1185-5p	hsa-miR-27b-3p	hsa-miR-5010-3p						hsa-let-7b-5p
hsa-miR-618	hsa-miR-10a-3p	hsa-miR-302d-3p	hsa-miR-331-3p	hsa-miR-20b-5p	hsa-miR-378a-5p								hsa-miR-618	hsa-miR-616-5p	hsa-miR-122-5p	hsa-miR-3179	hsa-miR-365b-3p						hsa-miR-181a-5p
hsa-miR-197-3p	hsa-miR-10a-5p	hsa-miR-302a-3p	hsa-miR-374b-3p	hsa-miR-106a-5p	hsa-miR-421								hsa-miR-629-5p	hsa-miR-629-5p	hsa-miR-124-3p	hsa-miR-4690-5p	hsa-miR-24-3p						hsa-miR-1-3p
hsa-miR-136-5p	hsa-miR-10b-3p	hsa-miR-302c-3p	hsa-miR-377-3p		hsa-miR-4691-3p									hsa-miR-652-5p	hsa-miR-124-5p		hsa-miR-93-5p						hsa-let-7g-5p
hsa-miR-335-5p	hsa-miR-1224-3p	hsa-miR-302b-3p	hsa-miR-421		hsa-miR-4733-5p										hsa-miR-1247-5p		hsa-miR-338-3p						hsa-miR-148b-3p
hsa-miR-873-5p	hsa-miR-1226-3p	hsa-miR-93-5p	hsa-miR-424-5p		hsa-miR-499a-3p										hsa-miR-125a-3p		hsa-miR-17-5p						hsa-miR-432-5p
	hsa-miR-1247-5p	hsa-miR-106b-5p	hsa-miR-4690-5p		hsa-miR-582-5p										hsa-miR-125a-5p		hsa-let-7g-5p						hsa-miR-24-3p
	hsa-miR-1254		hsa-miR-4726-3p		hsa-miR-766-3p										hsa-miR-125b-1-3p		hsa-miR-103a-3p						hsa-miR-26a-5p
	hsa-miR-125a-5p		hsa-miR-4786-3p		hsa-miR-877-3p										hsa-miR-125b-5p		hsa-miR-126-5p
	hsa-miR-125b-2-3p		hsa-miR-497-5p		hsa-miR-92a-3p										hsa-miR-126-5p		hsa-miR-320a
	hsa-miR-125b-5p		hsa-miR-671-5p		hsa-miR-16-5p										hsa-miR-1270		hsa-miR-425-5p
	hsa-miR-1260a		hsa-miR-7-5p		hsa-miR-15a-5p										hsa-miR-1271-3p		hsa-miR-132-3p
	hsa-miR-1270		hsa-miR-873-5p		hsa-miR-195-5p										hsa-miR-1271-5p		hsa-let-7f-5p
	hsa-miR-1271-3p		hsa-miR-9-3p		hsa-miR-497-5p										hsa-miR-127-3p		hsa-miR-29a-3p
	hsa-miR-1271-5p		hsa-miR-761		hsa-miR-150-5p										hsa-miR-1283		hsa-miR-15b-5p
	hsa-miR-127-5p		hsa-miR-214-3p		hsa-miR-15b-5p										hsa-miR-129-1-3p		hsa-miR-3613-5p
	hsa-miR-129-1-3p		hsa-miR-296-3p		hsa-miR-424-5p										hsa-miR-129-2-3p		hsa-let-7i-5p
	hsa-miR-129-2-3p		hsa-miR-3619-5p												hsa-miR-1299		hsa-miR-484
	hsa-miR-1299														hsa-miR-1307-3p		hsa-miR-148b-3p
	hsa-miR-130a-3p														hsa-miR-132-3p		hsa-miR-27a-3p
	hsa-miR-130b-3p														hsa-miR-135a-5p		hsa-miR-432-5p
	hsa-miR-132-5p														hsa-miR-136-3p		hsa-miR-26a-5p
	hsa-miR-135b-3p														hsa-miR-136-5p		hsa-miR-149-5p
	hsa-miR-136-5p														hsa-miR-137		hsa-miR-3657
	hsa-miR-138-5p														hsa-miR-1-3p		hsa-miR-30c-5p
	hsa-miR-140-5p														hsa-miR-140-5p		hsa-miR-3615
	hsa-miR-141-5p														hsa-miR-141-3p		hsa-miR-27b-3p
	hsa-miR-143-3p														hsa-miR-143-3p		hsa-miR-9-5p
	hsa-miR-143-5p														hsa-miR-143-5p		hsa-miR-361-5p
	hsa-miR-146b-3p														hsa-miR-145-5p		hsa-miR-195-5p
	hsa-miR-148a-3p														hsa-miR-146a-3p		hsa-miR-20b-5p
	hsa-miR-148b-3p														hsa-miR-146b-3p		hsa-miR-29b-3p
	hsa-miR-151a-5p														hsa-miR-146b-5p		hsa-miR-485-5p
	hsa-miR-152-3p														hsa-miR-148a-3p		hsa-miR-143-3p
	hsa-miR-15a-3p														hsa-miR-148a-5p		hsa-miR-19a-5p
	hsa-miR-16-5p														hsa-miR-148b-3p		hsa-miR-135a-5p
	hsa-miR-17-3p														hsa-miR-149-3p		hsa-miR-22-3p
	hsa-miR-17-5p														hsa-miR-150-5p		hsa-miR-30b-5p
	hsa-miR-181a-3p														hsa-miR-151a-5p		hsa-miR-16-5p
	hsa-miR-1825														hsa-miR-151b		hsa-miR-497-5p
	hsa-miR-185-3p														hsa-miR-154-5p		hsa-miR-9-3p
	hsa-miR-186-5p														hsa-miR-15a-5p		hsa-let-7b-5p
	hsa-miR-188-3p														hsa-miR-15b-5p
	hsa-miR-188-5p														hsa-miR-16-5p
	hsa-miR-18a-3p														hsa-miR-17-3p
	hsa-miR-18a-5p														hsa-miR-17-5p
	hsa-miR-18b-5p														hsa-miR-181a-5p
	hsa-miR-1913														hsa-miR-181b-5p
	hsa-miR-191-3p														hsa-miR-181c-3p
	hsa-miR-1914-3p														hsa-miR-181c-5p
	hsa-miR-192-3p														hsa-miR-185-3p
	hsa-miR-193a-3p														hsa-miR-185-5p
	hsa-miR-193b-3p														hsa-miR-186-3p
	hsa-miR-193b-5p														hsa-miR-186-5p
	hsa-miR-194-3p														hsa-miR-188-3p
	hsa-miR-194-5p														hsa-miR-18a-5p
	hsa-miR-196a-5p														hsa-miR-18b-5p
	hsa-miR-196b-5p														hsa-miR-1914-3p
	hsa-miR-199a-5p														hsa-miR-192-3p
	hsa-miR-199b-5p														hsa-miR-194-3p
	hsa-miR-19a-3p														hsa-miR-195-5p
	hsa-miR-19b-3p														hsa-miR-197-5p
	hsa-miR-20a-5p														hsa-miR-198
	hsa-miR-20b-5p														hsa-miR-199a-3p
	hsa-miR-2110														hsa-miR-199a-5p
	hsa-miR-2114-5p														hsa-miR-199b-3p
	hsa-miR-212-5p														hsa-miR-199b-5p
	hsa-miR-214-5p														hsa-miR-19a-5p
	hsa-miR-216b-5p														hsa-miR-19b-1-5p
	hsa-miR-221-3p														hsa-miR-19b-3p
	hsa-miR-222-3p														hsa-miR-200a-3p
	hsa-miR-2355-5p														hsa-miR-204-3p
	hsa-miR-23b-5p														hsa-miR-204-5p
	hsa-miR-24-1-5p														hsa-miR-20a-5p
	hsa-miR-24-2-5p														hsa-miR-20b-5p
	hsa-miR-24-3p														hsa-miR-2115-5p
	hsa-miR-2682-5p														hsa-miR-212-5p
	hsa-miR-27b-5p														hsa-miR-214-3p
	hsa-miR-28-5p														hsa-miR-214-5p
	hsa-miR-296-5p														hsa-miR-217
	hsa-miR-29a-3p														hsa-miR-218-5p
	hsa-miR-29b-1-5p														hsa-miR-219a-5p
	hsa-miR-29b-2-5p														hsa-miR-221-5p
	hsa-miR-29b-3p														hsa-miR-223-5p
	hsa-miR-29c-3p														hsa-miR-22-3p
	hsa-miR-301a-3p														hsa-miR-224-5p
	hsa-miR-301b														hsa-miR-22-5p
	hsa-miR-301b-3p														hsa-miR-2355-3p
	hsa-miR-30a-5p														hsa-miR-23a-3p
	hsa-miR-30b-3p														hsa-miR-23b-3p
	hsa-miR-30b-5p														hsa-miR-23b-5p
	hsa-miR-30c-1-3p														hsa-miR-24-1-5p
	hsa-miR-30c-2-3p														hsa-miR-24-2-5p
	hsa-miR-30c-5p														hsa-miR-24-3p
	hsa-miR-30d-5p														hsa-miR-26a-5p
	hsa-miR-30e-5p														hsa-miR-26b-5p
	hsa-miR-3175														hsa-miR-27a-3p
	hsa-miR-3179														hsa-miR-27b-3p
	hsa-miR-3194-3p														hsa-miR-27b-5p
	hsa-miR-3194-5p														hsa-miR-28-5p
	hsa-miR-324-3p														hsa-miR-296-5p
	hsa-miR-326														hsa-miR-29a-5p
	hsa-miR-330-5p														hsa-miR-29b-1-5p
	hsa-miR-331-3p														hsa-miR-301a-5p
	hsa-miR-338-3p														hsa-miR-30a-3p
	hsa-miR-339-5p														hsa-miR-30a-5p
	hsa-miR-33a-3p														hsa-miR-30b-5p
	hsa-miR-33b-3p														hsa-miR-30c-1-3p
	hsa-miR-340-3p														hsa-miR-30c-2-3p
	hsa-miR-342-3p														hsa-miR-30c-5p
	hsa-miR-346														hsa-miR-30d-3p
	hsa-miR-361-3p														hsa-miR-30d-5p
	hsa-miR-3666														hsa-miR-30e-3p
	hsa-miR-370-3p														hsa-miR-30e-5p
	hsa-miR-374c-3p														hsa-miR-3179
	hsa-miR-377-3p														hsa-miR-3200-5p
	hsa-miR-378a-5p														hsa-miR-320a
	hsa-miR-378g														hsa-miR-320b
	hsa-miR-423-5p														hsa-miR-320d
	hsa-miR-4254														hsa-miR-320e
	hsa-miR-425-5p														hsa-miR-323a-5p
	hsa-miR-4295														hsa-miR-324-3p
	hsa-miR-4452														hsa-miR-324-5p
	hsa-miR-454-3p														hsa-miR-326
	hsa-miR-4691-3p														hsa-miR-330-3p
	hsa-miR-4735-3p														hsa-miR-338-3p
	hsa-miR-4787-5p														hsa-miR-339-5p
	hsa-miR-483-3p														hsa-miR-33a-5p
	hsa-miR-484														hsa-miR-33b-3p
	hsa-miR-485-5p														hsa-miR-33b-5p
	hsa-miR-486-3p														hsa-miR-342-3p
	hsa-miR-486-5p														hsa-miR-34a-3p
	hsa-miR-491-5p														hsa-miR-34b-3p
	hsa-miR-505-3p														hsa-miR-3605-5p
	hsa-miR-518a-5p														hsa-miR-3607-5p
	hsa-miR-518c-5p														hsa-miR-3611
	hsa-miR-518f-5p														hsa-miR-3613-3p
	hsa-miR-519d-3p														hsa-miR-361-3p
	hsa-miR-520a-5p														hsa-miR-361-5p
	hsa-miR-522-5p														hsa-miR-3619-5p
	hsa-miR-532-3p														hsa-miR-362-3p
	hsa-miR-541-5p														hsa-miR-362-5p
	hsa-miR-550a-3-5p														hsa-miR-363-3p
	hsa-miR-550a-3p														hsa-miR-365a-3p
	hsa-miR-5586-3p														hsa-miR-365b-3p
	hsa-miR-576-3p														hsa-miR-376a-3p
	hsa-miR-589-3p														hsa-miR-377-3p
	hsa-miR-590-5p														hsa-miR-377-5p
	hsa-miR-599														hsa-miR-378a-5p
	hsa-miR-603														hsa-miR-379-3p
	hsa-miR-615-3p														hsa-miR-382-3p
	hsa-miR-615-5p														hsa-miR-409-5p
	hsa-miR-616-5p														hsa-miR-423-5p
	hsa-miR-624-3p														hsa-miR-424-5p
	hsa-miR-625-5p														hsa-miR-4254
	hsa-miR-641														hsa-miR-425-5p
	hsa-miR-744-5p														hsa-miR-4265
	hsa-miR-760														hsa-miR-432-3p
	hsa-miR-766-3p														hsa-miR-432-5p
	hsa-miR-769-3p														hsa-miR-4328
	hsa-miR-769-5p														hsa-miR-4429
	hsa-miR-873-3p														hsa-miR-4482-5p
	hsa-miR-873-5p														hsa-miR-449b-5p
	hsa-miR-92b-5p														hsa-miR-4511
	hsa-miR-93-3p														hsa-miR-4690-5p
	hsa-miR-93-5p														hsa-miR-4691-3p
	hsa-miR-940														hsa-miR-4693-5p
	hsa-miR-941														hsa-miR-4698
	hsa-miR-99a-3p														hsa-miR-4701-3p
	hsa-miR-99a-5p														hsa-miR-4705
	hsa-miR-99b-3p														hsa-miR-4708-3p
	hsa-miR-99b-5p														hsa-miR-4726-3p
															hsa-miR-4782-3p
															hsa-miR-483-3p
															hsa-miR-484
															hsa-miR-485-3p
															hsa-miR-485-5p
															hsa-miR-486-5p
															hsa-miR-488-3p
															hsa-miR-491-3p
															hsa-miR-497-3p
															hsa-miR-497-5p
															hsa-miR-499a-3p
															hsa-miR-5006-3p
															hsa-miR-500a-3p
															hsa-miR-500a-5p
															hsa-miR-5010-3p
															hsa-miR-501-3p
															hsa-miR-501-5p
															hsa-miR-502-3p
															hsa-miR-502-5p
															hsa-miR-505-5p
															hsa-miR-507
															hsa-miR-518a-5p
															hsa-miR-518b
															hsa-miR-518c-5p
															hsa-miR-518d-3p
															hsa-miR-519a-3p
															hsa-miR-519b-3p
															hsa-miR-519c-3p
															hsa-miR-520a-3p
															hsa-miR-520a-5p
															hsa-miR-520c-3p
															hsa-miR-525-3p
															hsa-miR-539-3p
															hsa-miR-539-5p
															hsa-miR-542-3p
															hsa-miR-543
															hsa-miR-544a
															hsa-miR-545-3p
															hsa-miR-548ab
															hsa-miR-548ap-3p
															hsa-miR-548at-3p
															hsa-miR-548b-3p
															hsa-miR-548b-5p
															hsa-miR-548n
															hsa-miR-550a-3-5p
															hsa-miR-550a-3p
															hsa-miR-550b-2-5p
															hsa-miR-5586-3p
															hsa-miR-574-5p
															hsa-miR-575
															hsa-miR-583
															hsa-miR-584-5p
															hsa-miR-589-3p
															hsa-miR-616-5p
															hsa-miR-618
															hsa-miR-625-5p
															hsa-miR-635
															hsa-miR-641
															hsa-miR-642b-5p
															hsa-miR-651-3p
															hsa-miR-675-3p
															hsa-miR-708-3p
															hsa-miR-708-5p
															hsa-miR-7-5p
															hsa-miR-766-3p
															hsa-miR-769-3p
															hsa-miR-770-5p
															hsa-miR-873-5p
															hsa-miR-876-5p
															hsa-miR-877-3p
															hsa-miR-920
															hsa-miR-922
															hsa-miR-92a-1-5p
															hsa-miR-92a-3p
															hsa-miR-93-5p
															hsa-miR-9-3p
															hsa-miR-9-5p
															hsa-miR-96-3p
															hsa-miR-99a-3p
															hsa-miR-99a-5p
															hsa-miR-99b-3p

## Sheet: miRNA_mRNA_interactions
MirTarBase_ID	miRNA	Target mRNA
MIRT054227	hsa-miR-128-3p	ABCA1
MIRT728417	hsa-miR-20b-5p	ABCA1
MIRT017104	hsa-miR-335-5p	ABCA12
MIRT047731	hsa-miR-10a-5p	ABCG2
MIRT438649	hsa-miR-487a-3p	ABCG2
MIRT444281	hsa-miR-889-3p	ABCG2
MIRT444289	hsa-miR-369-3p	ABCG2
MIRT324729	hsa-let-7c-5p	ACER2
MIRT324737	hsa-miR-196b-5p	ACER2
MIRT503214	hsa-miR-20b-5p	ACER2
MIRT503215	hsa-miR-106a-5p	ACER2
MIRT503222	hsa-miR-1271-5p	ACER2
MIRT016879	hsa-miR-335-5p	ACOT4
MIRT016846	hsa-miR-335-5p	ADAM21
MIRT496483	hsa-miR-139-5p	ADAMTS17
MIRT714853	hsa-miR-432-5p	ADAMTS17
MIRT714860	hsa-miR-543	ADAMTS17
MIRT021814	hsa-miR-132-3p	ADAMTSL1
MIRT018289	hsa-miR-335-5p	ADH6
MIRT512686	hsa-miR-3935	AKAP12
MIRT512687	hsa-miR-335-5p	AKAP12
MIRT020887	hsa-miR-155-5p	AKR1C3
MIRT482114	hsa-miR-497-5p	AKT3
MIRT482115	hsa-miR-195-5p	AKT3
MIRT451830	hsa-miR-3605-5p	ALDH3B1
MIRT451834	hsa-miR-497-5p	ALDH3B1
MIRT451836	hsa-miR-195-5p	ALDH3B1
MIRT018603	hsa-miR-335-5p	ANKRD29
MIRT021843	hsa-miR-132-3p	ANKRD29
MIRT671148	hsa-miR-431-5p	ANKRD9
MIRT671158	hsa-miR-143-3p	ANKRD9
MIRT018614	hsa-miR-335-5p	ANO1
MIRT020955	hsa-miR-155-5p	ANPEP
MIRT018338	hsa-miR-335-5p	APOC1
MIRT018828	hsa-miR-335-5p	AQP10
MIRT540209	hsa-miR-10a-5p	ARHGAP18
MIRT610617	hsa-miR-134-5p	ARHGAP18
MIRT491292	hsa-miR-5000-3p	ARHGAP22
MIRT367645	hsa-miR-138-5p	ARHGAP42
MIRT367646	hsa-miR-376c-3p	ARHGAP42
MIRT037244	hsa-miR-877-5p	ARL9
MIRT048326	hsa-miR-106a-5p	ARL9
MIRT017749	hsa-miR-335-5p	ARSI
MIRT018430	hsa-miR-335-5p	ASCL2
MIRT441153	hsa-miR-127-5p	ATP2A3
MIRT018201	hsa-miR-335-5p	ATP9A
MIRT022028	hsa-miR-128-3p	AZGP1
MIRT017365	hsa-miR-335-5p	BARX2
MIRT018332	hsa-miR-335-5p	BCHE
MIRT529156	hsa-miR-376c-3p	BCL11A
MIRT004491	hsa-let-7c-5p	BCL2L1
MIRT054502	hsa-miR-132-3p	BDNF
MIRT018496	hsa-miR-335-5p	BHLHE41
MIRT019109	hsa-miR-335-5p	BIK
MIRT509129	hsa-miR-20b-5p	BMP8B
MIRT509133	hsa-miR-106a-5p	BMP8B
MIRT000346	hsa-miR-125b-5p	BMPR1B
MIRT018863	hsa-miR-335-5p	BTN3A3
MIRT559157	hsa-miR-195-5p	BTN3A3
MIRT559159	hsa-miR-497-5p	BTN3A3
MIRT728174	hsa-miR-20b-5p	BTN3A3
MIRT018901	hsa-miR-335-5p	BZRAP1
MIRT025394	hsa-miR-34a-5p	C12orf5
MIRT524677	hsa-miR-377-5p	C12orf5
MIRT720044	hsa-miR-193a-3p	C12orf5
MIRT016956	hsa-miR-335-5p	C12orf56
MIRT444978	hsa-miR-27b-5p	C15orf52
MIRT061007	hsa-miR-195-5p	C15orf52
MIRT061010	hsa-miR-497-5p	C15orf52
MIRT268837	hsa-let-7c-5p	C15orf52
MIRT017961	hsa-miR-335-5p	C20orf197
MIRT442144	hsa-miR-1286	C20orf197
MIRT442147	hsa-miR-5000-3p	C20orf197
MIRT508948	hsa-miR-411-5p	C2orf48
MIRT461948	hsa-miR-1227-3p	C3
MIRT461956	hsa-miR-377-5p	C3
MIRT047564	hsa-miR-10a-5p	C5
MIRT016829	hsa-miR-335-5p	C7orf31
MIRT079774	hsa-miR-106a-5p	CABLES1
MIRT079776	hsa-miR-20b-5p	CABLES1
MIRT480220	hsa-miR-128-3p	CABLES1
MIRT017574	hsa-miR-335-5p	CACNA2D4
MIRT449484	hsa-miR-203b-3p	CACNA2D4
MIRT017598	hsa-miR-335-5p	CACNG4
MIRT058253	hsa-let-7a-2-3p	CADM1
MIRT574848	hsa-miR-10a-5p	CADM1
MIRT526270	hsa-miR-212-3p	CCDC169
MIRT526271	hsa-miR-132-3p	CCDC169
MIRT685366	hsa-miR-20b-5p	CCL5
MIRT685370	hsa-miR-106a-5p	CCL5
MIRT446951	hsa-miR-758-3p	CD248
MIRT446954	hsa-miR-27b-5p	CD248
MIRT000751	hsa-miR-34a-5p	CDC25C
MIRT000579	hsa-miR-654-3p	CDKN1A
MIRT000591	hsa-miR-363-3p	CDKN1A
MIRT000596	hsa-miR-20b-5p	CDKN1A
MIRT000601	hsa-miR-132-3p	CDKN1A
MIRT001223	hsa-miR-106a-5p	CDKN1A
MIRT017254	hsa-miR-335-5p	CDKN1A
MIRT168685	hsa-miR-195-5p	CDKN1A
MIRT218769	hsa-miR-493-5p	CDKN1A
MIRT218813	hsa-let-7c-5p	CDKN1A
MIRT018103	hsa-miR-335-5p	CDKN1C
MIRT004709	hsa-miR-125b-5p	CDKN2A
MIRT020886	hsa-miR-155-5p	CDKN2A
MIRT025556	hsa-miR-34a-5p	CDKN2A
MIRT017431	hsa-miR-335-5p	CELSR3
MIRT018852	hsa-miR-335-5p	CEP85L
MIRT451726	hsa-miR-493-5p	CES3
MIRT451728	hsa-let-7a-2-3p	CES3
MIRT440948	hsa-miR-377-5p	CHDH
MIRT626439	hsa-miR-10a-5p	CHDH
MIRT018662	hsa-miR-335-5p	CHI3L2
MIRT018694	hsa-miR-335-5p	CHRNB4
MIRT018387	hsa-miR-335-5p	CLCA4
MIRT022037	hsa-miR-128-3p	CLCA4
MIRT017922	hsa-miR-335-5p	CLEC11A
MIRT017270	hsa-miR-335-5p	CLMN
MIRT017758	hsa-miR-335-5p	CNIH2
MIRT018779	hsa-miR-335-5p	CNTD2
MIRT017383	hsa-miR-335-5p	CNTNAP3B
MIRT004242	hsa-miR-143-3p	COL1A1
MIRT018299	hsa-miR-335-5p	COL3A1
MIRT438362	hsa-miR-143-3p	COL3A1
MIRT053642	hsa-miR-143-3p	COL5A1
MIRT440916	hsa-miR-543	COL5A1
MIRT017982	hsa-miR-335-5p	COL8A2
MIRT019087	hsa-miR-335-5p	COL9A2
MIRT528431	hsa-miR-411-5p	COL9A2
MIRT017553	hsa-miR-335-5p	CORO2B
MIRT017990	hsa-miR-335-5p	CPAMD8
MIRT659367	hsa-miR-203b-3p	CREG2
MIRT659374	hsa-miR-143-3p	CREG2
MIRT019210	hsa-miR-335-5p	CRIP2
MIRT708350	hsa-miR-362-5p	CT62
MIRT018001	hsa-miR-335-5p	CTHRC1
MIRT485660	hsa-miR-548l	CTHRC1
MIRT018210	hsa-miR-335-5p	CTSF
MIRT018306	hsa-miR-335-5p	CTXN1
MIRT019029	hsa-miR-335-5p	CUL9
MIRT613684	hsa-miR-27b-5p	CXCL1
MIRT018317	hsa-miR-335-5p	CXCL2
MIRT018278	hsa-miR-335-5p	CXCL3
MIRT711194	hsa-miR-100-3p	CXCL3
MIRT659245	hsa-miR-495-3p	CXCL5
MIRT707531	hsa-miR-410-3p	CXCL5
MIRT707534	hsa-miR-369-3p	CXCL5
MIRT017358	hsa-miR-335-5p	CXCR2
MIRT647727	hsa-miR-411-5p	CXCR2
MIRT004408	hsa-miR-125b-5p	CYP24A1
MIRT630104	hsa-miR-654-3p	CYP24A1
MIRT558508	hsa-miR-195-5p	CYP26B1
MIRT558512	hsa-miR-497-5p	CYP26B1
MIRT017425	hsa-miR-335-5p	CYP3A5
MIRT017466	hsa-miR-335-5p	CYP4F22
MIRT016979	hsa-miR-335-5p	CSF1
MIRT052998	hsa-miR-128-3p	CSF1
MIRT018413	hsa-miR-335-5p	CST6
MIRT018855	hsa-miR-335-5p	DAB2
MIRT478457	hsa-miR-190a-5p	DAB2
MIRT016960	hsa-miR-335-5p	DAPK2
MIRT048339	hsa-miR-106a-5p	DCBLD2
MIRT018142	hsa-miR-335-5p	DDN
MIRT624136	hsa-miR-335-3p	DLX3
MIRT439166	hsa-let-7c-5p	DLX4
MIRT017518	hsa-miR-335-5p	DNALI1
MIRT018547	hsa-miR-335-5p	DNMT3B
MIRT019897	hsa-miR-375	DNMT3B
MIRT019810	hsa-miR-375	DOK7
MIRT020059	hsa-miR-375	DPYSL3
MIRT494074	hsa-miR-20b-5p	DUSP2
MIRT494080	hsa-miR-106a-5p	DUSP2
MIRT006974	hsa-miR-125b-5p	E2F2
MIRT021062	hsa-miR-155-5p	E2F2
MIRT727820	hsa-miR-20b-5p	E2F2
MIRT548468	hsa-miR-20b-5p	EGLN3
MIRT548470	hsa-miR-106a-5p	EGLN3
MIRT017515	hsa-miR-335-5p	EHF
MIRT658664	hsa-miR-501-3p	EMP2
MIRT670382	hsa-miR-203b-3p	EMP2
MIRT558142	hsa-miR-224-5p	ENC1
MIRT688372	hsa-miR-221-5p	ENPP1
MIRT022061	hsa-miR-128-3p	EPB41L1
MIRT537669	hsa-miR-411-5p	EPB41L1
MIRT516300	hsa-miR-134-5p	F8A2
MIRT516319	hsa-miR-224-5p	F8A2
MIRT516326	hsa-miR-134-5p	F8A3
MIRT516345	hsa-miR-224-5p	F8A3
MIRT017603	hsa-miR-335-5p	FAAH2
MIRT016870	hsa-miR-335-5p	FABP6
MIRT703779	hsa-miR-3935	FAM102B
MIRT018665	hsa-miR-335-5p	FAM198B
MIRT443968	hsa-miR-377-5p	FAM198B
MIRT017595	hsa-miR-335-5p	FAM26E
MIRT668411	hsa-miR-495-3p	FAM26E
MIRT018630	hsa-miR-335-5p	FAM46C
MIRT058916	hsa-miR-20b-5p	FAM46C
MIRT017555	hsa-miR-335-5p	FAM49A
MIRT021824	hsa-miR-132-3p	FAT3
MIRT018315	hsa-miR-335-5p	FBLN2
MIRT018518	hsa-miR-335-5p	FBLN5
MIRT460752	hsa-miR-542-3p	FBLN5
MIRT460760	hsa-miR-128-3p	FBLN5
MIRT537449	hsa-miR-20b-5p	FBXL7
MIRT537453	hsa-miR-106a-5p	FBXL7
MIRT017269	hsa-miR-335-5p	FCRLA
MIRT460219	hsa-miR-497-5p	FGFR4
MIRT460221	hsa-miR-195-5p	FGFR4
MIRT021739	hsa-miR-132-3p	FKBP10
MIRT021875	hsa-miR-128-3p	FKBP10
MIRT051795	hsa-let-7c-5p	FKBP10
MIRT017114	hsa-miR-335-5p	FLG2
MIRT682822	hsa-miR-675-5p	FLG2
MIRT017120	hsa-miR-335-5p	FOXA2
MIRT645451	hsa-miR-628-5p	FOXE1
MIRT709796	hsa-miR-155-5p	FOXE1
MIRT017459	hsa-miR-335-5p	FZD1
MIRT017968	hsa-miR-335-5p	FZD10
MIRT668244	hsa-miR-221-5p	FZD2
MIRT694762	hsa-miR-10a-5p	FZD2
MIRT019965	hsa-miR-375	FZD4
MIRT046072	hsa-miR-125b-5p	FZD4
MIRT054866	hsa-miR-493-3p	FZD4
MIRT507196	hsa-miR-128-3p	FZD9
MIRT507199	hsa-miR-106a-5p	FZD9
MIRT507200	hsa-miR-20b-5p	FZD9
MIRT523625	hsa-let-7c-5p	FZD9
MIRT567476	hsa-miR-497-5p	FZD9
MIRT567478	hsa-miR-195-5p	FZD9
MIRT045964	hsa-miR-125b-5p	GABRB3
MIRT450139	hsa-let-7a-2-3p	GABRB3
MIRT025257	hsa-miR-34a-5p	GAS1
MIRT511883	hsa-miR-539-3p	GAS1
MIRT511884	hsa-miR-485-3p	GAS1
MIRT511893	hsa-miR-34c-5p	GAS1
MIRT021949	hsa-miR-128-3p	GAS7
MIRT021061	hsa-miR-155-5p	GATM
MIRT017748	hsa-miR-335-5p	GATS
MIRT625909	hsa-miR-628-5p	GBP6
MIRT018241	hsa-miR-335-5p	GCH1
MIRT018730	hsa-miR-335-5p	GCK
MIRT440581	hsa-miR-409-3p	GCK
MIRT016749	hsa-miR-335-5p	GCNT2
MIRT021899	hsa-miR-128-3p	GCNT2
MIRT018642	hsa-miR-335-5p	GCNT4
MIRT018703	hsa-miR-335-5p	GDF15
MIRT018678	hsa-miR-335-5p	GIPC2
MIRT017331	hsa-miR-335-5p	GJB6
MIRT446320	hsa-miR-889-3p	GM2A
MIRT476308	hsa-miR-377-5p	GM2A
MIRT476319	hsa-miR-363-3p	GM2A
MIRT437356	hsa-miR-1271-5p	GPC3
MIRT610488	hsa-miR-411-5p	GPC4
MIRT452672	hsa-miR-1271-5p	GPR156
MIRT452681	hsa-miR-34c-5p	GPR156
MIRT452682	hsa-miR-34a-5p	GPR156
MIRT496613	hsa-miR-335-5p	GPR156
MIRT703134	hsa-miR-411-5p	GPR156
MIRT557479	hsa-miR-497-5p	GPR27
MIRT557481	hsa-miR-195-5p	GPR27
MIRT045959	hsa-miR-125b-5p	GPRIN1
MIRT017455	hsa-miR-335-5p	GPRIN2
MIRT016993	hsa-miR-335-5p	GRB7
MIRT016976	hsa-miR-335-5p	GREB1
MIRT019003	hsa-miR-335-5p	GRIP2
MIRT610223	hsa-miR-342-3p	HDAC9
MIRT536906	hsa-miR-181c-5p	HEPHL1
MIRT536907	hsa-miR-181b-5p	HEPHL1
MIRT018989	hsa-miR-335-5p	HES2
MIRT528071	hsa-miR-370-3p	HES2
MIRT645131	hsa-miR-203b-3p	HES2
MIRT641073	hsa-miR-362-5p	HHIPL1
MIRT025301	hsa-miR-34a-5p	HIST1H2AC
MIRT499991	hsa-miR-377-5p	HIST1H2BD
MIRT499999	hsa-let-7c-5p	HIST1H2BD
MIRT500002	hsa-miR-27b-5p	HIST1H2BD
MIRT545194	hsa-miR-3935	HIST1H2BD
MIRT545198	hsa-miR-196b-5p	HIST1H2BD
MIRT545205	hsa-miR-20b-5p	HIST1H2BD
MIRT545209	hsa-miR-106a-5p	HIST1H2BD
MIRT626933	hsa-miR-20b-5p	HIST1H2BG
MIRT626937	hsa-miR-106a-5p	HIST1H2BG
MIRT025449	hsa-miR-34a-5p	HIST1H3D
MIRT727492	hsa-miR-181b-5p	HIST1H3D
MIRT727493	hsa-miR-181c-5p	HIST1H3D
MIRT025423	hsa-miR-34a-5p	HIST1H4H
MIRT025387	hsa-miR-34a-5p	HIST2H2AA3
MIRT048399	hsa-miR-100-5p	HIST2H2AA3
MIRT025486	hsa-miR-34a-5p	HIST2H2AA4
MIRT025241	hsa-miR-34a-5p	HIST2H2AC
MIRT025415	hsa-miR-34a-5p	HIST2H2BE
MIRT557280	hsa-miR-497-5p	HIST2H2BE
MIRT557282	hsa-miR-195-5p	HIST2H2BE
MIRT045913	hsa-miR-125b-5p	HIST2H2BF
MIRT025525	hsa-miR-34a-5p	HIST4H4
MIRT017939	hsa-miR-335-5p	HMCN1
MIRT018785	hsa-miR-335-5p	HMHA1
MIRT018814	hsa-miR-335-5p	HPDL
MIRT448223	hsa-miR-493-3p	HS3ST1
MIRT623651	hsa-miR-335-3p	HS3ST1
MIRT686171	hsa-miR-20b-5p	HS3ST1
MIRT686175	hsa-miR-106a-5p	HS3ST1
MIRT506947	hsa-miR-212-3p	HS3ST3B1
MIRT506948	hsa-miR-132-3p	HS3ST3B1
MIRT657271	hsa-miR-335-3p	HS3ST3B1
MIRT657273	hsa-miR-539-3p	HS3ST3B1
MIRT657275	hsa-miR-485-3p	HS3ST3B1
MIRT630686	hsa-miR-342-3p	HUNK
MIRT005709	hsa-miR-155-5p	ICAM1
MIRT018131	hsa-miR-335-5p	ICAM1
MIRT002372	hsa-miR-125b-5p	ID2
MIRT523044	hsa-miR-335-3p	ID2
MIRT005738	hsa-miR-125b-5p	IGF2
MIRT007015	hsa-miR-615-5p	IGF2
MIRT037339	hsa-miR-877-5p	IGF2
MIRT052999	hsa-miR-100-5p	IGF2
MIRT709525	hsa-miR-3200-3p	IGF2
MIRT407297	hsa-miR-342-3p	IGFBP5
MIRT562149	hsa-miR-143-3p	IGFBP5
MIRT567181	hsa-miR-548l	IGFBP5
MIRT567208	hsa-miR-193a-3p	IGFBP5
MIRT054200	hsa-miR-125b-5p	IKZF2
MIRT054201	hsa-miR-125b-5p	IKZF3
MIRT475235	hsa-miR-5000-3p	IKZF3
MIRT511388	hsa-let-7c-5p	IKZF3
MIRT628728	hsa-miR-342-3p	IKZF3
MIRT671977	hsa-miR-143-3p	IKZF3
MIRT531928	hsa-miR-493-5p	IL12RB2
MIRT017051	hsa-miR-335-5p	IL1A
MIRT727456	hsa-miR-181c-5p	IL1A
MIRT727458	hsa-miR-181b-5p	IL1A
MIRT017750	hsa-miR-335-5p	IL33
MIRT018357	hsa-miR-335-5p	IL36RN
MIRT016949	hsa-miR-335-5p	IL6
MIRT021049	hsa-miR-155-5p	IL6
MIRT022105	hsa-miR-125b-5p	IL6
MIRT438050	hsa-let-7c-5p	IL6
MIRT545077	hsa-miR-190a-5p	IL7R
MIRT017263	hsa-miR-335-5p	ILDR1
MIRT020605	hsa-miR-155-5p	INA
MIRT021884	hsa-miR-128-3p	INA
MIRT484716	hsa-miR-495-3p	INHBA
MIRT000631	hsa-miR-155-5p	INPP5D
MIRT438296	hsa-miR-195-5p	INSR
MIRT017980	hsa-miR-335-5p	IVL
MIRT018300	hsa-miR-335-5p	KALRN
MIRT613202	hsa-miR-5000-3p	KALRN
MIRT017258	hsa-miR-335-5p	KCNK5
MIRT616587	hsa-miR-487a-3p	KCNK5
MIRT657023	hsa-miR-362-5p	KCNK5
MIRT017634	hsa-miR-335-5p	KIAA1644
MIRT016958	hsa-miR-335-5p	KIF17
MIRT017735	hsa-miR-335-5p	KIT
MIRT047222	hsa-miR-181c-5p	KIT
MIRT438239	hsa-miR-34a-5p	KIT
MIRT018223	hsa-miR-335-5p	KLHL35
MIRT024135	hsa-miR-224-5p	KLK1
MIRT017175	hsa-miR-335-5p	KLRK1
MIRT561148	hsa-miR-497-5p	KRT33B
MIRT561151	hsa-miR-195-5p	KRT33B
MIRT017456	hsa-miR-335-5p	KRT4
MIRT020997	hsa-miR-155-5p	KYNU
MIRT438755	hsa-miR-138-5p	LCN2
MIRT018104	hsa-miR-335-5p	LFNG
MIRT021806	hsa-miR-132-3p	LFNG
MIRT017776	hsa-miR-335-5p	LGR6
MIRT623390	hsa-miR-3605-5p	LHX4
MIRT016904	hsa-miR-335-5p	LHX6
MIRT001037	hsa-miR-125b-5p	LIF
MIRT018057	hsa-miR-335-5p	LIF
MIRT017803	hsa-miR-335-5p	LIFR
MIRT022009	hsa-miR-128-3p	LIFR
MIRT450815	hsa-miR-493-3p	LIFR
MIRT547613	hsa-miR-212-3p	LIFR
MIRT547614	hsa-miR-132-3p	LIFR
MIRT020001	hsa-miR-375	LIMD2
MIRT493321	hsa-let-7c-5p	LIMD2
MIRT017807	hsa-miR-335-5p	LMCD1
MIRT047240	hsa-miR-181b-5p	LMCD1
MIRT017422	hsa-miR-335-5p	LOXL1
MIRT021720	hsa-miR-132-3p	LOXL1
MIRT709489	hsa-miR-128-3p	LOXL2
MIRT018880	hsa-miR-335-5p	LPPR5
MIRT017703	hsa-miR-335-5p	LRAT
MIRT616648	hsa-miR-143-3p	LRAT
MIRT047689	hsa-miR-10a-5p	LRFN1
MIRT017071	hsa-miR-335-5p	LRRK2
MIRT018132	hsa-miR-335-5p	LSP1
MIRT019912	hsa-miR-375	LYPD5
MIRT438177	hsa-miR-487b-3p	MAGI2
MIRT438178	hsa-miR-134-5p	MAGI2
MIRT522646	hsa-miR-411-5p	MANEAL
MIRT687611	hsa-miR-20b-5p	MANEAL
MIRT687614	hsa-miR-106a-5p	MANEAL
MIRT017631	hsa-miR-335-5p	MARCKSL1
MIRT021963	hsa-miR-128-3p	MARCKSL1
MIRT017676	hsa-miR-335-5p	MATK
MIRT540168	hsa-miR-411-5p	MB21D1
MIRT021932	hsa-miR-128-3p	MCTP1
MIRT007256	hsa-miR-143-3p	MDM2
MIRT054137	hsa-miR-410-3p	MDM2
MIRT452695	hsa-miR-363-3p	MDM2
MIRT498794	hsa-miR-432-5p	MDM2
MIRT498795	hsa-miR-335-5p	MDM2
MIRT503556	hsa-miR-335-3p	MDM2
MIRT503561	hsa-miR-20b-5p	MDM2
MIRT503564	hsa-miR-106a-5p	MDM2
MIRT514920	hsa-miR-376c-3p	MDM2
MIRT543494	hsa-miR-758-3p	MDM2
MIRT543496	hsa-miR-542-3p	MDM2
MIRT573535	hsa-miR-381-3p	MDM2
MIRT643174	hsa-miR-127-5p	MDM2
MIRT016926	hsa-miR-335-5p	MEIS3
MIRT020968	hsa-miR-155-5p	MEST
MIRT018957	hsa-miR-335-5p	MOV10L1
MIRT047526	hsa-miR-10a-5p	MRC2
MIRT018538	hsa-miR-335-5p	MRGPRX3
MIRT685605	hsa-miR-381-3p	MYOM2
MIRT086428	hsa-miR-106a-5p	NABP1
MIRT086434	hsa-miR-20b-5p	NABP1
MIRT511131	hsa-miR-410-3p	NABP1
MIRT440153	hsa-miR-369-3p	NAP1L2
MIRT019976	hsa-miR-375	NCAM1
MIRT017521	hsa-miR-335-5p	NDUFA4L2
MIRT016968	hsa-miR-335-5p	NECAB1
MIRT017917	hsa-miR-335-5p	NEFH
MIRT016901	hsa-miR-335-5p	NEFM
MIRT457053	hsa-miR-299-3p	NEGR1
MIRT615703	hsa-miR-125b-5p	NEGR1
MIRT701505	hsa-miR-497-5p	NEGR1
MIRT701507	hsa-miR-195-5p	NEGR1
MIRT722849	hsa-miR-335-3p	NEGR1
MIRT020595	hsa-miR-155-5p	NES
MIRT035540	hsa-miR-125b-5p	NES
MIRT438696	hsa-miR-432-5p	NES
MIRT501815	hsa-miR-128-3p	NEURL1B
MIRT623125	hsa-miR-342-3p	NEURL1B
MIRT017882	hsa-miR-335-5p	NEURL2
MIRT019222	hsa-miR-335-5p	NFKBIZ
MIRT639333	hsa-miR-335-3p	NINJ1
MIRT018701	hsa-miR-335-5p	NINL
MIRT020697	hsa-miR-155-5p	NKX3-1
MIRT017739	hsa-miR-335-5p	NLRP10
MIRT048559	hsa-miR-100-5p	NLRP3
MIRT002875	hsa-miR-34a-5p	NOTCH1
MIRT006459	hsa-miR-34c-5p	NOTCH1
MIRT054763	hsa-miR-139-5p	NOTCH1
MIRT655828	hsa-miR-335-3p	NOTCH1
MIRT448644	hsa-miR-20b-5p	NPNT
MIRT448648	hsa-miR-106a-5p	NPNT
MIRT018925	hsa-miR-335-5p	NR4A1
MIRT442764	hsa-miR-106a-5p	NRIP3
MIRT442769	hsa-miR-20b-5p	NRIP3
MIRT018046	hsa-miR-335-5p	NRK
MIRT018622	hsa-miR-335-5p	OLFML2A
MIRT623024	hsa-miR-212-3p	OLFML2A
MIRT623025	hsa-miR-132-3p	OLFML2A
MIRT018369	hsa-miR-335-5p	PAK3
MIRT655466	hsa-miR-411-5p	PAK3
MIRT446698	hsa-miR-143-3p	PAPPA
MIRT017026	hsa-miR-335-5p	PCDHGC5
MIRT018833	hsa-miR-335-5p	PCED1A
MIRT018385	hsa-miR-335-5p	PCSK4
MIRT017522	hsa-miR-335-5p	PDE2A
MIRT655307	hsa-miR-370-3p	PEAR1
MIRT513762	hsa-miR-139-5p	PEX5L
MIRT018591	hsa-miR-335-5p	PIFO
MIRT018636	hsa-miR-335-5p	PIWIL4
MIRT006214	hsa-miR-155-5p	PKIA
MIRT569022	hsa-miR-654-3p	PKIA
MIRT555570	hsa-miR-501-3p	PLCB1
MIRT016820	hsa-miR-335-5p	PLEKHG1
MIRT018367	hsa-miR-335-5p	PLEKHG4
MIRT712876	hsa-miR-654-3p	PLEKHG4
MIRT017371	hsa-miR-335-5p	PLIN4
MIRT017174	hsa-miR-335-5p	PLLP
MIRT020716	hsa-miR-155-5p	PLS1
MIRT543510	hsa-miR-20b-5p	PLS1
MIRT543512	hsa-miR-106a-5p	PLS1
MIRT001523	hsa-miR-155-5p	PLXND1
MIRT017498	hsa-miR-335-5p	PLXND1
MIRT045997	hsa-miR-125b-5p	PLXND1
MIRT470818	hsa-miR-543	PLXND1
MIRT470859	hsa-let-7c-5p	PLXND1
MIRT001522	hsa-miR-155-5p	PODXL
MIRT535083	hsa-miR-1271-5p	PODXL
MIRT535098	hsa-miR-34a-5p	PODXL
MIRT535100	hsa-miR-34c-5p	PODXL
MIRT018113	hsa-miR-335-5p	PODXL2
MIRT521796	hsa-miR-410-3p	POU2F2
MIRT666872	hsa-miR-10a-5p	POU2F2
MIRT019176	hsa-miR-335-5p	PPP1R36
MIRT004279	hsa-miR-127-3p	PRDM1
MIRT004533	hsa-miR-125b-5p	PRDM1
MIRT555194	hsa-miR-196b-5p	PRUNE2
MIRT717701	hsa-miR-125b-5p	PTGS1
MIRT006757	hsa-miR-143-3p	PTGS2
MIRT017755	hsa-miR-335-5p	PTGS2
MIRT021768	hsa-miR-132-3p	PTGS2
MIRT021956	hsa-miR-128-3p	PTGS2
MIRT053486	hsa-miR-495-3p	PTP4A3
MIRT439858	hsa-miR-381-3p	PTPRS
MIRT439859	hsa-miR-487a-3p	PTPRS
MIRT439861	hsa-miR-539-3p	PTPRS
MIRT450716	hsa-miR-100-3p	PVRL3
MIRT017225	hsa-miR-335-5p	PYGM
MIRT021950	hsa-miR-128-3p	PYGO1
MIRT534889	hsa-miR-889-3p	PYGO1
MIRT454440	hsa-miR-342-3p	QRFPR
MIRT683992	hsa-miR-20b-5p	QRFPR
MIRT683996	hsa-miR-106a-5p	QRFPR
MIRT492526	hsa-miR-224-5p	RAB15
MIRT534840	hsa-miR-10a-5p	RAB15
MIRT716431	hsa-miR-497-5p	RAB15
MIRT716433	hsa-miR-195-5p	RAB15
MIRT682335	hsa-miR-20b-5p	RAB42
MIRT682339	hsa-miR-106a-5p	RAB42
MIRT495415	hsa-miR-335-5p	RAD9B
MIRT018773	hsa-miR-335-5p	RASA4B
MIRT566118	hsa-miR-497-5p	RASEF
MIRT566121	hsa-miR-195-5p	RASEF
MIRT018006	hsa-miR-335-5p	RASGRP1
MIRT045953	hsa-miR-125b-5p	RASGRP1
MIRT018491	hsa-miR-335-5p	RASIP1
MIRT021953	hsa-miR-128-3p	RBM24
MIRT018800	hsa-miR-335-5p	RBP1
MIRT438609	hsa-miR-195-5p	RET
MIRT438612	hsa-miR-128-3p	RET
MIRT017536	hsa-miR-335-5p	RGCC
MIRT438278	hsa-miR-127-3p	RGMA
MIRT496585	hsa-miR-193a-3p	RGMA
MIRT021874	hsa-miR-128-3p	RGS14
MIRT442886	hsa-miR-127-5p	RHCG
MIRT021799	hsa-miR-132-3p	RNF128
MIRT663807	hsa-miR-335-3p	RNF128
MIRT017214	hsa-miR-335-5p	RSPO4
MIRT018584	hsa-miR-335-5p	RTN2
MIRT019899	hsa-miR-375	RTN2
MIRT650326	hsa-miR-203b-3p	RTN2
MIRT650328	hsa-miR-431-5p	RTN2
MIRT685898	hsa-miR-20b-5p	RTN2
MIRT685901	hsa-miR-106a-5p	RTN2
MIRT045918	hsa-miR-125b-5p	S100A8
MIRT128036	hsa-miR-155-5p	S1PR1
MIRT396670	hsa-miR-363-3p	S1PR1
MIRT025456	hsa-miR-34a-5p	SAA1
MIRT726660	hsa-miR-20b-5p	SAMD9L
MIRT709199	hsa-miR-10a-5p	SAPCD2
MIRT565827	hsa-miR-889-3p	SCML2
MIRT639501	hsa-miR-181c-5p	SCN8A
MIRT639502	hsa-miR-181b-5p	SCN8A
MIRT017884	hsa-miR-335-5p	SEC16B
MIRT017378	hsa-miR-335-5p	SELENBP1
MIRT019941	hsa-miR-375	SEMA3C
MIRT445250	hsa-miR-100-3p	SEMA5A
MIRT017019	hsa-miR-335-5p	SERPINB10
MIRT468528	hsa-miR-1271-5p	SERPINH1
MIRT019830	hsa-miR-375	SESN1
MIRT528941	hsa-miR-370-3p	SFMBT2
MIRT544884	hsa-miR-410-3p	SGPP2
MIRT439631	hsa-miR-543	SIPA1L2
MIRT554300	hsa-miR-381-3p	SIPA1L2
MIRT685444	hsa-miR-193a-3p	SLC10A6
MIRT681932	hsa-miR-203b-3p	SLC19A3
MIRT681943	hsa-let-7c-5p	SLC19A3
MIRT019106	hsa-miR-335-5p	SLC2A13
MIRT439611	hsa-miR-381-3p	SLC2A13
MIRT305129	hsa-miR-181b-5p	SLC35G2
MIRT305130	hsa-miR-181c-5p	SLC35G2
MIRT550117	hsa-miR-34c-5p	SLC35G2
MIRT550118	hsa-miR-34a-5p	SLC35G2
MIRT019121	hsa-miR-335-5p	SLC44A5
MIRT016755	hsa-miR-335-5p	SLC46A3
MIRT500102	hsa-miR-128-3p	SLC46A3
MIRT500104	hsa-miR-410-3p	SLC46A3
MIRT500106	hsa-miR-224-5p	SLC46A3
MIRT500109	hsa-miR-99a-3p	SLC46A3
MIRT018696	hsa-miR-335-5p	SLC5A1
MIRT510749	hsa-miR-410-3p	SLC8A1
MIRT017259	hsa-miR-335-5p	SLC9A7
MIRT534159	hsa-miR-1227-3p	SLC9A7
MIRT546451	hsa-miR-196b-5p	SLC9A7
MIRT017470	hsa-miR-335-5p	SLCO4A1
MIRT018178	hsa-miR-335-5p	SLPI
MIRT022064	hsa-miR-128-3p	SOX11
MIRT243161	hsa-miR-363-3p	SOX11
MIRT495179	hsa-miR-136-3p	SOX11
MIRT047698	hsa-miR-10a-5p	SPARC
MIRT439554	hsa-miR-432-5p	SPARC
MIRT017774	hsa-miR-335-5p	SPATA18
MIRT017086	hsa-miR-335-5p	SPRR3
MIRT016766	hsa-miR-335-5p	ST6GALNAC1
MIRT017203	hsa-miR-335-5p	STOX1
MIRT017039	hsa-miR-335-5p	SUSD3
MIRT563714	hsa-miR-410-3p	SVIP
MIRT707378	hsa-miR-369-3p	SVIP
MIRT016883	hsa-miR-335-5p	SYNGR3
MIRT525373	hsa-miR-1271-5p	SYNM
MIRT525381	hsa-miR-34c-3p	SYNM
MIRT016748	hsa-miR-335-5p	SYNPO2
MIRT016699	hsa-miR-335-5p	SYT12
MIRT016916	hsa-miR-335-5p	SYT14
MIRT021754	hsa-miR-132-3p	SYT14
MIRT461002	hsa-miR-143-3p	SYT7
MIRT022018	hsa-miR-128-3p	TAGLN
MIRT017567	hsa-miR-335-5p	TBXAS1
MIRT022110	hsa-miR-125b-5p	TBXAS1
MIRT017460	hsa-miR-335-5p	TCEA3
MIRT017976	hsa-miR-335-5p	TCEAL7
MIRT612162	hsa-miR-10a-5p	TCF15
MIRT003991	hsa-miR-138-5p	TERT
MIRT017613	hsa-miR-335-5p	TERT
MIRT018341	hsa-miR-335-5p	TFPI
MIRT020797	hsa-miR-155-5p	TFPI
MIRT021798	hsa-miR-132-3p	TFPI
MIRT483095	hsa-miR-377-5p	TFPI
MIRT483101	hsa-miR-143-3p	TFPI
MIRT483102	hsa-miR-432-5p	TFPI
MIRT515677	hsa-miR-542-3p	TFPI
MIRT515692	hsa-miR-10a-5p	TFPI
MIRT437890	hsa-miR-376c-3p	TGFA
MIRT444594	hsa-miR-203b-3p	TGFA
MIRT053595	hsa-miR-106a-5p	TIMP2
MIRT000637	hsa-miR-181b-5p	TIMP3
MIRT017742	hsa-miR-335-5p	TIMP3
MIRT438603	hsa-miR-758-3p	TLR3
MIRT564097	hsa-miR-363-3p	TLR3
MIRT553617	hsa-miR-195-5p	TM7SF3
MIRT553619	hsa-miR-497-5p	TM7SF3
MIRT018734	hsa-miR-335-5p	TMCC2
MIRT503286	hsa-miR-5000-3p	TMEM229B
MIRT716037	hsa-miR-543	TMPRSS4
MIRT000666	hsa-miR-335-5p	TNC
MIRT006472	hsa-miR-125b-5p	TNFAIP3
MIRT553481	hsa-miR-335-3p	TNFAIP3
MIRT530002	hsa-miR-20b-5p	TNFAIP8L1
MIRT530006	hsa-miR-106a-5p	TNFAIP8L1
MIRT706873	hsa-miR-1227-3p	TNFAIP8L1
MIRT020004	hsa-miR-375	TNNI3
MIRT019227	hsa-miR-335-5p	TNS1
MIRT724967	hsa-miR-375	TNS1
MIRT003007	hsa-miR-155-5p	TP53INP1
MIRT004996	hsa-miR-125b-5p	TP53INP1
MIRT017855	hsa-miR-335-5p	TP53INP1
MIRT226551	hsa-miR-134-5p	TP53INP1
MIRT393594	hsa-miR-128-3p	TP53INP1
MIRT448375	hsa-let-7a-2-3p	TP53INP1
MIRT448394	hsa-miR-20b-5p	TP53INP1
MIRT448395	hsa-miR-106a-5p	TP53INP1
MIRT500741	hsa-miR-495-3p	TP53INP1
MIRT018242	hsa-miR-335-5p	TPPP3
MIRT018054	hsa-miR-335-5p	TRIM22
MIRT017619	hsa-miR-335-5p	TRIM73
MIRT017752	hsa-miR-335-5p	TRIM74
MIRT512999	hsa-miR-410-3p	TRPM6
MIRT018474	hsa-miR-335-5p	TRPV4
MIRT017769	hsa-miR-335-5p	TSLP
MIRT627978	hsa-miR-34a-3p	TSPAN1
MIRT037262	hsa-miR-877-5p	UCHL1
MIRT018355	hsa-miR-335-5p	VASN
MIRT019949	hsa-miR-375	VASN
MIRT574090	hsa-miR-203b-3p	VASN
MIRT574093	hsa-miR-34c-5p	VASN
MIRT574094	hsa-miR-34a-5p	VASN
MIRT651758	hsa-miR-335-3p	VCAN
MIRT020000	hsa-miR-375	VPS37D
MIRT568806	hsa-miR-34c-5p	VPS37D
MIRT568807	hsa-miR-34a-5p	VPS37D
MIRT448317	hsa-miR-20b-5p	WNK3
MIRT448319	hsa-miR-106a-5p	WNK3
MIRT552835	hsa-miR-411-5p	WNK3
MIRT564985	hsa-miR-497-5p	WNK3
MIRT564988	hsa-miR-195-5p	WNK3
MIRT533140	hsa-miR-203b-3p	WNT10A
MIRT018883	hsa-miR-335-5p	WNT10B
MIRT463936	hsa-miR-376c-3p	WNT10B
MIRT018503	hsa-miR-335-5p	WNT3
MIRT016848	hsa-miR-335-5p	WNT7B
MIRT016758	hsa-miR-335-5p	WNT9A
MIRT543703	hsa-miR-369-3p	XKR9
MIRT543704	hsa-miR-548l	XKR9
MIRT019164	hsa-miR-335-5p	YBX2
MIRT564837	hsa-miR-497-5p	ZBTB16
MIRT564841	hsa-miR-195-5p	ZBTB16
MIRT018433	hsa-miR-335-5p	ZEB1
MIRT045872	hsa-miR-128-3p	ZFHX4
MIRT106297	hsa-miR-195-5p	ZFHX4
MIRT106299	hsa-miR-369-3p	ZFHX4
MIRT106302	hsa-miR-409-3p	ZFHX4
MIRT106303	hsa-miR-497-5p	ZFHX4
MIRT018096	hsa-miR-335-5p	ZFYVE28
MIRT019177	hsa-miR-335-5p	ZG16B
MIRT446946	hsa-miR-654-3p	ZMAT3
MIRT446947	hsa-miR-409-3p	ZMAT3
MIRT500419	hsa-miR-497-5p	ZMAT3
MIRT500421	hsa-miR-195-5p	ZMAT3
MIRT500435	hsa-miR-193a-3p	ZMAT3
MIRT500440	hsa-miR-369-3p	ZMAT3
MIRT697409	hsa-miR-20b-5p	ZMAT3
MIRT697413	hsa-miR-106a-5p	ZMAT3
MIRT504701	hsa-miR-3605-5p	ZNF117
MIRT695738	hsa-miR-377-5p	ZNF117
MIRT695749	hsa-let-7a-2-3p	ZNF117
MIRT017547	hsa-miR-335-5p	ZNF157
MIRT559795	hsa-miR-181c-5p	ZNF415
MIRT559796	hsa-miR-181b-5p	ZNF415
MIRT234952	hsa-miR-181b-5p	ZNF439
MIRT234953	hsa-miR-181c-5p	ZNF439
MIRT714325	hsa-miR-20b-5p	ZNF454
MIRT714329	hsa-miR-106a-5p	ZNF454
MIRT689189	hsa-miR-20b-5p	ZNF665
MIRT689193	hsa-miR-106a-5p	ZNF665
MIRT448269	hsa-miR-431-5p	ZNF704
MIRT504980	hsa-miR-152-5p	ZNF704
MIRT532828	hsa-miR-203b-3p	ZNF704
MIRT552343	hsa-miR-497-5p	ZNF704
MIRT552345	hsa-miR-195-5p	ZNF704
MIRT500266	hsa-miR-181b-5p	ZNF788
MIRT500269	hsa-miR-181c-5p	ZNF788
MIRT018809	hsa-miR-335-5p	ZPLD1
MIRT697223	hsa-miR-1227-3p	ZYG11A
MIRT697264	hsa-miR-20b-5p	ZYG11A
MIRT697268	hsa-miR-106a-5p	ZYG11A
