# Supplementary material for: Coordinated action of human papillomavirus type 16 E6 and E7 oncoproteins on competitive endogenous RNA (ceRNA) network members in primary human keratinocytes
Source: BMC Cancer. 2021 Jun 7;21:673. doi: 10.1186/s12885-021-08361-y (PMC8185923; doi:10.1186/s12885-021-08361-y)
Supplement: Supplementary file 3 — Additional file 3. The effects of the HPV16 E6 and E7 on the level of well-known transcriptional targets of high-risk HPV oncoproteins. [file 12885_2021_8361_MOESM3_ESM.xlsx]

## Sheet: Table
The effects of the HPV16 E6 and E7 on the level of well-known transcriptional targets of high-risk HPV oncoproteins
Gene ID	FC ([E6E7] vs [LXSN]) A	FC ([E6E7] vs [LXSN]) B	Gene Symbol	Description
ENSG00000164362	11.208	22.7379	TERT	telomerase reverse transcriptase
ENSG00000147889	2.0911	2.20086	CDKN2A	cyclin-dependent kinase inhibitor 2A
ENSG00000124762	-3.18461	-2.70739	CDKN1A	cyclin-dependent kinase inhibitor 1A (p21, Cip1)
ENSG00000135679	-2.49276	-3.4348	MDM2	MDM2 oncogene, E3 ubiquitin protein ligase
ENSG00000163207	-6.13125	-6.98368	IVL	involucrin
ENSG00000167768	-4.18617	-1.6224	KRT1	keratin 1
ENSG00000171401	-2.07237	-1.82431	KRT13	keratin 13
ENSG00000143546	-4.98951	-2.72294	S100A8	S100 calcium binding protein A8
ENSG00000163220	-4.75695	-3.26243	S100A9	S100 calcium binding protein A9
ENSG00000134765	-5.025	-2.59549	DSC1	desmocollin 1
ENSG00000143631	-1.58293	-2.75214	FLG	filaggrin
ENSG00000169474	-2.21309	-1.57404	SPRR1A	small proline-rich protein 1A
ENSG00000196805	-2.18916	-2.99211	SPRR2B	small proline-rich protein 2B
ENSG00000241794	-2.69054	-4.02151	SPRR2A	small proline-rich protein 2A
ENSG00000163209	-6.10782	-8.59451	SPRR3	small proline-rich protein 3
A and B represent the two independent experiments
