# Supplementary material for: Coordinated action of human papillomavirus type 16 E6 and E7 oncoproteins on competitive endogenous RNA (ceRNA) network members in primary human keratinocytes
Source: BMC Cancer. 2021 Jun 7;21:673. doi: 10.1186/s12885-021-08361-y (PMC8185923; doi:10.1186/s12885-021-08361-y)
Supplement: Supplementary file 4 — Additional file 4. Influence of individual HPV16 oncoproteins on miRNA and lncRNA expression changes. [file 12885_2021_8361_MOESM4_ESM.xlsx]

## Sheet: miRNA
Gene ID	Accession	FC [E6] vs [LXSN] A	FC [E6] vs [LXSN] B	FC [E7] vs [LXSN] A	FC [E7] vs [LXSN] B	FC [E6E7] vs [LXSN] A	FC [E6E7] vs [LXSN] B	FC [E6E7] vs [E6] A	FC [E6E7] vs [E6] B	FC [E6E7] vs [E7] A	FC [E6E7] vs [E7] B
E6
MI0000764_1	hsa-miR-363-3p	89.984	204.606	1.65564	-1	175.147	169.456	1.94643	-1.20743	105.788	169.456
MI0000113_2	hsa-miR-106a-5p	60.9569	11.9749	-1	-1.44959	101.401	16.5144	1.66349	1.37908	101.401	23.939
MI0001519_2	hsa-miR-20b-5p	35.577	142.209	-3.56274	-1	58.2168	197.021	1.63636	1.38544	207.411	197.021
MI0003138_2	hsa-miR-497-5p	3.80212	2.71855	5.11181	-1.7531	6.46853	1.83768	1.70129	-1.47934	1.26541	3.22163
MI0000783_1	hsa-miR-375	2.58001	4.02382	-1.04333	1.17448	4.64926	4.23886	1.80203	1.05344	4.85073	3.60914
MI0000288_1	hsa-miR-212-3p	3.53054	2.43537	-1.61391	-1.36135	4.52797	2.29366	1.28251	-1.06178	7.30773	3.12248
MI0000681_1	hsa-miR-155-5p	2.55648	2.52218	1.08432	1.2138	4.00186	2.8214	1.56538	1.11863	3.69065	2.32444
MI0017866_2	hsa-miR-5000-3p	2.58001	2.09645	2.20737	1.57809	3.55769	2.24579	1.37894	1.07124	1.61173	1.4231
MI0003628_1	hsa-miR-615-5p	2.65545	3.09696	-1.93669	-1.40127	2.80303	2.60237	1.05558	-1.19005	5.4286	3.64663
MI0006361_1	hsa-miR-548l	1.08632	2.46237	1.0456	1.11491	2.4257	2.01788	2.23295	-1.22027	2.31992	1.80991
MI0000449_1	hsa-miR-132-3p	2.31766	2.53491	-1.08649	1.00064	2.42413	1.89543	1.04594	-1.33738	2.63379	1.89423
MI0006316_1	hsa-miR-1227-3p	2.17264	2.08354	-1.07594	1.47404	2.15618	2.18552	-1.00764	1.04894	2.31992	1.48268
MI0000683_1	hsa-miR-181b-5p	1.50274	1.58525	1.27021	1.03631	2.15618	1.60527	1.43483	1.01263	1.6975	1.54902
MI0003567_1	hsa-miR-561-5p	1.41129	2.19032	-1.26518	-1.07774	1.91845	2.00579	1.35936	-1.092	2.42717	2.16172
MI0014249_2	hsa-miR-3200-3p	2.17264	2.54568	1.12858	1.47825	1.84815	2.91728	-1.17558	1.14597	1.63759	1.97347
MI0003642_2	hsa-miR-628-5p	3.31328	2.63185	1.20825	-1.06001	1.81119	1.84403	-1.82934	-1.42722	1.49902	1.9547
MI0000816_2	hsa-miR-335-3p	1.70903	1.34741	-1.13576	-1.14852	1.71716	1.81641	1.00476	1.34808	1.95028	2.08618
MI0000440_1	hsa-miR-27b-5p	1.89476	1.99495	-1.63508	-1.34722	1.70261	1.81568	-1.11285	-1.09874	2.7839	2.44611
MI0000101_2	hsa-miR-99a-3p	-1.13971	1.72012	1.00091	-1.3155	1.64201	1.76106	1.87142	1.0238	1.64051	2.31668
MI0000301_2	hsa-miR-224-5p	1.92965	1.77845	1.22292	-1.43226	1.63416	1.60871	-1.18082	-1.10551	1.33627	2.30409
MI0000064_1	hsa-let-7c-5p	1.73538	1.51347	-1.45114	1.00593	1.63359	1.89397	-1.06231	1.25141	2.37057	1.8828
MI0000816_1	hsa-miR-335-5p	1.32595	2.26255	-1.21362	-1.03266	1.54375	2.52598	1.16426	1.11643	1.87352	2.60847
MI0003820_2	hsa-miR-454-5p	1.90106	2.21111	-1.42024	-1.31808	1.45052	1.79386	-1.31061	-1.2326	2.06008	2.36445
MI0000061_1	hsa-let-7a-2-3p	-1.49587	-2.20606	-1.07594	1.02789	-2.67964	-2.49393	-1.79135	-1.13049	-2.49051	-2.56348
MI0000102_1	hsa-miR-100-3p	-3.14921	-1.69898	1.86819	1.2914	-1.35793	-1.81808	2.31913	-1.0701	-2.53686	-2.34786
MI0000472_2	hsa-miR-127-3p	-3.58206	-6.70264	-1.67217	-1.45638	-6.34386	-6.48873	-1.77101	1.03297	-3.79378	-4.4554
MI0000472_1	hsa-miR-127-5p	-22.527	-9.26481	-1.50579	-1.89163	-6.16204	-8.90407	3.65576	-1.04051	-4.09224	-4.70708
MI0000474_1	hsa-miR-134-5p	-2.4986	-2.56901	-1.16816	-1.04816	-3.1471	-2.86139	-1.25955	-1.11381	-2.69406	-2.72991
MI0000475_2	hsa-miR-136-3p	-7.78791	-5.0462	-1.32211	-1.23989	-8.39729	-4.60158	-1.07825	1.09662	-6.35146	-3.71127
MI0000455_1	hsa-miR-138-5p	-2.10409	-1.62214	-1.7215	1.26369	-3.09189	-4.16728	-1.46947	-2.569	-1.79604	-5.26616
MI0000744_2	hsa-miR-299-3p	-3.06846	-3.44053	1.06883	1.19068	-3.09189	-3.86694	-1.00764	-1.12394	-3.30472	-4.60429
MI0000807_2	hsa-miR-323a-3p	-2.54918	-3.84598	-1.38335	-1.10928	-9.27568	-3.58161	-3.63869	1.07381	-6.70522	-3.22876
MI0000268_1	hsa-miR-34a-3p	-2.54918	-2.35381	2.89153	1.26904	-2.7827	-2.93225	-1.09161	-1.24574	-8.04627	-3.72114
MI0000268_2	hsa-miR-34a-5p	-4.95815	-2.40138	1.44265	1.74652	-4.45442	-2.28154	1.11308	1.05252	-6.42618	-3.98476
MI0000743_2	hsa-miR-34c-3p	-2.07539	-1.33998	-1.41932	1.68476	-2.52233	-2.72874	-1.21535	-2.0364	-1.77714	-4.59727
MI0000743_1	hsa-miR-34c-5p	-3.46464	-1.08105	1.56233	1.47052	-2.17407	-1.741	1.59362	-1.61047	-3.39662	-2.56017
MI0000777_2	hsa-miR-369-3p	-7.73252	-3.06892	-1.55826	-1.08204	-10.8216	-3.45792	-1.39949	-1.12675	-6.9447	-3.19574
MI0000778_2	hsa-miR-370-3p	-4.20817	-3.63594	-1.14767	-2.0701	-6.18378	-4.43389	-1.46947	-1.21946	-5.38813	-2.14187
MI0000776_2	hsa-miR-376c-3p	-92.6313	-3.99586	-1.39872	-1.02507	-20.0973	-3.74258	4.60914	1.06768	-14.3683	-3.65106
MI0000787_1	hsa-miR-379-5p	-3.39891	-7.10236	1.54903	-1.18073	-2.06126	-6.2917	1.64895	1.12885	-3.19296	-5.32867
MI0000789_2	hsa-miR-381-3p	-7.91116	-4.59466	1.23994	-1.05064	-3.99369	-4.93013	1.98091	-1.07301	-4.95194	-4.69249
MI0001735_2	hsa-miR-409-3p	-3.03281	-3.46788	-1.28659	-1.00045	-5.07224	-3.86506	-1.67245	-1.11453	-3.94239	-3.86333
MI0002465_2	hsa-miR-410-3p	-3.81008	-5.43173	-1.23557	1.05137	-6.96692	-4.3167	-1.82855	1.25831	-5.63863	-4.53844
MI0003675_1	hsa-miR-411-5p	-6.7042	-6.30585	-1.14932	1.17137	-4.65215	-6.0898	1.4411	1.03548	-4.04775	-7.13338
MI0001721_1	hsa-miR-431-5p	-5.9835	-3.48136	-1.64555	-1.34477	-5.02432	-9.4327	1.19091	-2.70949	-3.05327	-7.01435
MI0003133_1	hsa-miR-432-5p	-1.25732	-2.87971	1.59329	-1.22604	-2.16432	-3.99322	-1.72138	-1.38667	-3.4484	-3.25701
MI0002469_2	hsa-miR-485-3p	-3.08826	-3.92822	-2.66423	-1.06103	-5.74208	-4.90563	-1.85933	-1.24882	-2.15525	-4.62347
MI0002471_2	hsa-miR-487a-3p	-9.20538	-2.60545	-1.89872	1.04165	-4.63784	-2.51002	1.98484	1.03802	-2.44262	-2.61458
MI0003132_2	hsa-miR-493-3p	-4.98872	-4.2088	-1.05092	-1.6206	-5.9027	-6.07053	-1.18321	-1.44234	-5.61671	-3.74586
MI0003132_1	hsa-miR-493-5p	-3.90531	-3.35993	-1.42105	-1.18946	-6.49297	-3.39945	-1.6626	-1.01176	-4.56913	-2.85797
MI0003135_2	hsa-miR-495-3p	-4.06975	-5.41132	1.26136	1.21126	-16.2324	-4.56149	-3.98856	1.18631	-20.4749	-5.52515
MI0003514_2	hsa-miR-539-3p	-6.75061	-4.78273	-1.39239	-1.1119	-8.5027	-2.34644	-1.25955	2.03829	-6.10654	-2.1103
MI0005565_1	hsa-miR-543	-4.50041	-1.91981	-2.63007	-1.07684	-3.40108	-3.66045	1.32323	-1.90668	-1.29315	-3.39926
MI0003676_2	hsa-miR-654-3p	-2.76161	-2.94616	-1.07594	1.533	-4.63784	-3.94202	-1.67939	-1.33802	-4.3105	-6.04313
MI0003757_2	hsa-miR-758-3p	-11.6602	-3.55571	-1.63543	-1.18383	-9.79099	-4.47473	1.19091	-1.25846	-5.98681	-3.77987
MI0005540_2	hsa-miR-889-3p	-4.90954	-4.82472	-1.14133	1.10898	-4.24031	-4.07198	1.15783	1.18486	-3.71524	-4.51574
E6/7
MI0005561_1	hsa-miR-877-5p	14.6653	4.08235	7.43536	1.74205	6.46853	2.42146	-2.26718	-1.6859	-1.14947	1.39001
MI0000459_2	hsa-miR-143-3p	1.8153	2.21514	2.61705	1.69416	5.0046	1.60272	2.7569	-1.38211	1.91231	-1.05706
MI0005416_2	hsa-miR-675-5p	2.4088	1.75211	1.37393	1.69572	4.07799	3.64572	1.69295	2.08075	2.96813	2.14995
MI0000486_1	hsa-miR-190a-5p	1.38854	1.44786	1.95304	2.01206	3.98764	4.14801	-2.87182	2.86493	2.04176	2.06157
MI0017343_1	hsa-miR-203b-3p	1.26737	2.54568	1.85884	1.8615	2.58741	2.15625	2.04155	-1.18061	1.39195	1.15834
MI0006348_1	hsa-miR-1286	-1.47286	2.36112	2.2461	1.533	2.26399	1.66475	3.33454	-1.4183	1.00796	1.08594
MI0000489_2	hsa-miR-195-5p	2.24671	-1.00437	1.35188	1.387	2.23458	1.63481	-1.00543	1.64196	1.65294	1.17866
MI0000261_2	hsa-miR-139-5p	3.93791	2.22169	1.70394	1.12486	1.94056	1.66043	-2.02927	-1.33802	1.13887	1.47612
MI0003686_1	hsa-miR-542-3p	1.03283	1.51005	1.23453	1.35553	1.87196	1.9198	1.81246	1.27135	1.51633	1.41628
MI0000271_1	hsa-miR-181c-5p	1.10644	1.54996	1.25644	1.45584	1.82077	1.58505	1.64562	1.02264	1.44915	1.08876
MI0015995_2	hsa-miR-3605-5p	1.47429	1.42558	-1.1587	1.30305	1.80195	1.65735	1.22225	1.16258	2.08792	1.2719
MI0000462_2	hsa-miR-152-5p	-1.1955	2.15781	1.50566	1.08355	1.72063	1.96542	2.05702	-1.09789	1.14277	1.81386
MI0000805_2	hsa-miR-342-3p	1.28462	1.72622	1.01794	2.0075	1.66334	2.35255	1.29481	1.36284	1.63403	1.17188
MI0001150_2	hsa-miR-196b-5p	1.18978	1.82646	1.05982	1.33522	1.57533	1.53916	1.32405	-1.18666	1.48641	1.15274
MI0000750_1	hsa-miR-26a-2-3p	1.93301	1.65661	1.61282	1.12703	1.57274	1.71257	-1.22907	1.03378	-1.02548	1.51954
MI0000487_2	hsa-miR-193a-3p	-1.62107	2.51335	1.43396	-1.1023	1.50624	2.00683	2.44173	-1.2524	1.05041	2.21213
MI0000102_2	hsa-miR-100-5p	-1.37593	-2.13634	-1.8403	-1.46965	-4.53056	-2.09239	-3.29273	1.021	-2.46185	-1.42373
MI0000274_1	hsa-miR-187-3p	-1.34839	-1.17407	1.00091	-1.01844	-2.1155	-2.05016	-1.56891	-1.74621	-2.11744	-2.01305
MI0000298_2	hsa-miR-221-5p	-1.60094	-1.73521	-2.58225	-1.82132	-4.63784	-2.64679	-2.89695	-1.52534	-1.79604	-1.45323
MI0000785_1	hsa-miR-377-5p	-2.13177	-2.17016	-1.39239	-1.31794	-17.0054	-4.28858	-7.97712	-1.97615	-12.2131	-3.25399
MI0016591_1	hsa-miR-3935	-1.41916	-1.02818	-1.37275	-1.11676	-1.84516	-1.74657	-1.30018	-1.6987	-1.34413	-1.56396
MI0001735_1	hsa-miR-409-5p	-4.60269	-9.48827	-3.07411	-2.01982	-15.4595	-8.04048	-3.35879	1.18006	-5.02892	-3.98079
MI0003530_2	hsa-miR-487b-3p	-14.7286	-5.1441	-12.9113	-1.55145	-42.7529	-4.12974	-2.90271	1.24562	-3.31129	-2.66185
MI0003185_2	hsa-miR-501-3p	-1.27745	-1.81649	-1.81369	-1.65246	-2.62967	-1.81521	-2.05853	1.00071	-1.4499	-1.09849
E7
MI0000762_1	hsa-miR-362-5p	1.22002	-1.2387	1.87314	1.73109	1.57235	1.61013	1.28879	1.99448	-1.1913	-1.07512
MI0000266_2	hsa-miR-10a-5p	1.1728	-1.10481	1.50175	1.84857	1.5201	2.06465	1.29614	2.28105	1.01222	1.11689
MI0000446_2	hsa-miR-125b-5p	1.26091	-1.86123	-2.73875	-3.37171	-3.60721	-2.76706	-4.54836	-1.48669	-1.3171	1.21851
MI0003814_1	hsa-miR-1271-5p	1.66689	-1.29398	-3.23751	-2.34523	-1.62373	-1.80926	-2.70657	-1.39821	1.99387	1.29624
MI0000727_2	hsa-miR-128-3p	-3.68215	1.04177	-3.22782	-3.76893	-4.63784	-2.25259	-1.25955	-2.34668	-1.43683	1.67316

## Sheet: lncRNA
Gene ID	Gene Symbol	FC [E6] vs [LXSN] A	FC [E6] vs [LXSN] B	FC [E7] vs [LXSN] A	FC [E7] vs [LXSN] B	FC [E6E7] vs [LXSN] A	FC [E6E7] vs [LXSN] B	FC [E6E7] vs [E6] A	FC [E6E7] vs [E6] B	FC [E6E7] vs [E7] A	FC [E6E7] vs [E7] B
E6
ENSG00000237438	CECR7	22.5283	31.4696	-2.4176	-1.25952	37.2859	26.4111	1.65507	-1.19153	90.1424	33.2652
ENSG00000130600	H19	3.29489	3.39041	1.04015	1.31575	4.37817	5.0041	1.32877	1.47596	4.20918	3.80323
ENSG00000227036	LINC00511	1.54525	1.36857	-1.38191	-1.03998	1.63233	1.79748	1.05635	1.3134	2.25573	1.86933
ENSG00000226179	LINC00685	1.19415	4.72233	1.15919	-3.5517	1.74291	3.57954	1.45954	-1.31926	1.50356	12.7134
ENSG00000236499	LINC00896	2.45404	2.44086	1.35387	-1.28261	2.66448	2.51565	1.08575	1.03064	1.96805	3.2266
ENSG00000235314	LINC00957	2.98243	2.57644	1.27204	1.26006	2.71175	3.23508	-1.09982	1.25564	2.13182	2.5674
ENSG00000228393	LINC01004	-1.30921	2.48433	-1.12027	1.00989	1.60915	1.70949	2.10671	-1.45326	1.80268	1.69275
ENSG00000182648	LINC01006	2.75092	2.01944	2.16665	-1.53941	4.25451	1.92564	1.54658	-1.04871	1.96363	2.96434
ENSG00000225465	RFPL1S	20.2933	12.0325	1.30984	-1.70952	26.2385	17.3617	1.29296	1.4429	20.0319	29.6802
ENSG00000229867	STEAP3-AS1	10.3435	5.07623	1.05204	9.85031	7.78949	4.70826	-1.32787	-1.07815	7.40417	-2.09213
ENSG00000254827	SLC22A18AS	2.17174	2.05573	1.48873	-1.31772	2.37597	2.18573	1.09404	1.06324	1.59598	2.88019
ENSG00000231226	TRIM31-AS1	1.55808	3.54114	-1.01501	1.18649	2.04874	1.94347	1.31492	-1.82207	2.07949	1.638
ENSG00000232973	CYP1B1-AS1	1.25011	3.20566	-2.42026	-2.61576	1.67074	2.28248	1.33647	-1.40446	4.04361	5.97042
ENSG00000178947	LINC00086	-2.86807	-2.59298	1.98544	2.13239	-7.56621	-3.36949	-2.63808	-1.29947	-15.0222	-7.18508
ENSG00000231298	LINC00704	-2.97171	-3.16972	1.02466	1.3546	-2.8882	-15.8168	1.02891	-4.98996	-2.95942	-21.4254
ENSG00000251381	LINC00958	-2.09578	-1.59443	-1.0155	1.25636	-3.04806	-3.07548	-1.45438	-1.92889	-3.00153	-3.8639
ENSG00000249816	LINC00964	-3.15319	1.02301	-1.51641	1.58177	-4.39745	-2.13401	-1.3946	-2.18311	-2.89991	-3.3755
ENSG00000214548	MEG3	-5.28413	-5.06353	-1.02442	-1.31499	-7.77041	-5.411	-1.47052	-1.06862	-7.58516	-4.11487
ENSG00000257599	OVCH1-AS1	-1.60738	-1.89071	1.36499	1.36107	-1.94005	-3.53796	-1.20697	-1.87123	-2.64815	-4.81541
ENSG00000238197	PAXBP1-AS1	-1.72808	-1.59224	-1.22066	-1.26364	-2.01867	-2.11026	-1.16816	-1.32534	-1.65376	-1.66999
ENSG00000226312	CFLAR-AS1	-1.48175	-2.59103	-1.43403	-1.16731	-2.39556	-2.07293	-1.61671	1.24993	-1.6705	-1.77582
E6/7
ENSG00000196972	LINC00087	1.32728	2.54534	1.89859	2.15857	1.62509	4.17348	1.22437	1.63966	-1.1683	1.93345
ENSG00000224652	LINC00885	1.25177	1.2341	-1.40237	-1.25952	1.60443	1.64878	1.28173	1.33602	2.25	2.07667
ENSG00000231711	LINC00899	1.40912	2.2111	1.83491	1.19093	2.0271	1.64232	1.43856	-1.34633	1.10474	1.37902
ENSG00000255571	LINC00925	35.6781	44.9497	3.31447	1.76099	51.7471	83.1214	1.45039	1.84921	15.6125	47.2015
ENSG00000178803	ADORA2A-AS1	19.1983	21.804	4.80139	2.10053	32.8782	15.5422	1.71255	-1.40289	6.84764	7.3992
ENSG00000253552	HOXA-AS2	1.47604	1.49203	2.23293	1.53321	2.24263	1.89157	1.51936	1.26778	1.00435	1.23373
ENSG00000228109	MFI2-AS1	1.52361	1.80221	3.31593	1.94691	2.19895	2.11663	1.44325	1.17447	-1.50796	1.08718
ENSG00000203684	IBA57-AS1	2.20091	1.25377	2.31703	1.85994	1.77638	2.22586	-1.23899	1.77533	-1.30435	1.19673
ENSG00000251359	WWC2-AS2	1.35812	-1.03804	1.54423	-1.383	1.70918	1.54447	1.2585	1.60322	1.10682	2.136
ENSG00000257702	LBX2-AS1	2.31077	2.37249	2.39218	1.4737	1.70595	1.77066	-1.35453	-1.3399	-1.40225	1.2015
ENSG00000265688	MAFG-AS1	1.61859	1.67761	1.37096	1.45145	1.66998	2.03855	1.03175	1.21515	1.2181	1.40449
ENSG00000231764	DLX6-AS1	1.0456	-1.41803	-2.28329	-1.17555	1.58242	1.90788	1.51341	2.70543	3.61312	2.2428
ENSG00000258791	LINC00520	1.08511	-2.41272	1.15433	1.43686	-2.24329	-1.42377	-2.43422	1.6946	-2.58948	-2.04576
ENSG00000243629	LINC00880	-1.3315	1.02793	1.16058	-1.74933	-3.00708	-4.21186	-2.25841	-4.32952	-3.48996	-2.4077
ENSG00000251209	LINC00923	-2.40007	1.17801	-2.55901	-1.82581	-1.94352	-8.13266	1.23491	-9.58033	1.31669	-4.45427
ENSG00000223403	MEG9	-4.21937	-2.04165	-1.29514	-2.8773	-16.7245	-5.09388	-3.96374	-2.49498	-12.9132	-1.77037
ENSG00000229776	C4B-AS1	-2.31975	1.34613	-1.84233	-1.33234	-2.12745	-1.86563	1.09039	-2.51139	-1.15476	-1.40027
ENSG00000260852	FBXL19-AS1	-1.97825	-1.25569	-1.44133	1.04112	-1.8458	-1.97157	1.07176	-1.57012	-1.28063	-2.05265
E7
ENSG00000262152	LINC00514	1.56435	2.17837	5.12756	3.38344	2.65475	2.72625	1.69703	1.25151	-1.93147	-1.24106
ENSG00000214401	KANSL1-AS1	-1.07576	1.38837	1.31641	3.72167	1.67625	3.8025	1.80324	2.73883	1.27335	1.02172
