# Supplementary material for: Coordinated action of human papillomavirus type 16 E6 and E7 oncoproteins on competitive endogenous RNA (ceRNA) network members in primary human keratinocytes
Source: BMC Cancer. 2021 Jun 7;21:673. doi: 10.1186/s12885-021-08361-y (PMC8185923; doi:10.1186/s12885-021-08361-y)
Supplement: Supplementary file 5 — Additional file 5. The lists of genes significantly enriched GO and KEGG pathways. [file 12885_2021_8361_MOESM5_ESM.xlsx]

## Sheet: DISEASE_CLASS
Category	Term	Gene Count	p value	Benjamini_Hochberg
GAD_DISEASE_CLASS	UNKNOWN	62	3.8536279035149206E-7	6.936507505050926E-6
GAD_DISEASE_CLASS	OTHER	57	1.2919158532877041E-5	1.1626641840911667E-4
GAD_DISEASE_CLASS	CANCER	95	1.3690674990464289E-5	8.214123847538612E-5
GAD_DISEASE_CLASS	PHARMACOGENOMIC	84	1.4042346285063523E-5	6.318900544965977E-5
GAD_DISEASE_CLASS	REPRODUCTION	37	1.6556477626160048E-4	5.95904919136192E-4
GAD_DISEASE_CLASS	CARDIOVASCULAR	113	2.3469600333058852E-4	7.039227762773992E-4
GAD_DISEASE_CLASS	VISION	29	2.59743549533158E-4	6.677756809633228E-4
GAD_DISEASE_CLASS	NEUROLOGICAL	82	3.970160354054216E-4	8.930644314349978E-4
GAD_DISEASE_CLASS	IMMUNE	84	4.2673505873358833E-4	8.532880146567834E-4
GAD_DISEASE_CLASS	METABOLIC	132	5.215451831719761E-4	9.385854761466694E-4
GAD_DISEASE_CLASS	RENAL	46	9.952337397234846E-4	0.001628048529360382
GAD_DISEASE_CLASS	PSYCH	59	0.001163148775922708	0.0017442157223354071
GAD_DISEASE_CLASS	AGING	33	0.0022443730984285587	0.0031062516337455603
GAD_DISEASE_CLASS	HEMATOLOGICAL	45	0.007206480727375982	0.009255920022019248
GAD_DISEASE_CLASS	DEVELOPMENTAL	42	0.021744178245641822	0.026035944534232858
GAD_DISEASE_CLASS	NORMALVARIATION	18	0.029455610690624516	0.033076025108853546

## Sheet: cancer associated genes
ENSG00000117020	AKT serine/threonine kinase 3(AKT3)
ENSG00000165029	ATP binding cassette subfamily A member 1(ABCA1)
ENSG00000144452	ATP binding cassette subfamily A member 12(ABCA12)
ENSG00000118777	ATP binding cassette subfamily G member 2 (Junior blood group)(ABCG2)
ENSG00000074370	ATPase sarcoplasmic/endoplasmic reticulum Ca2+ transporting 3(ATP2A3)
ENSG00000100290	BCL2 interacting killer(BIK)
ENSG00000271503	C-C motif chemokine ligand 5(CCL5)
ENSG00000163739	C-X-C motif chemokine ligand 1(CXCL1)
ENSG00000163734	C-X-C motif chemokine ligand 3(CXCL3)
ENSG00000180871	C-X-C motif chemokine receptor 2(CXCR2)
ENSG00000153071	DAB2, clathrin adaptor protein(DAB2)
ENSG00000088305	DNA methyltransferase 3 beta(DNMT3B)
ENSG00000007968	E2F transcription factor 2(E2F2)
ENSG00000135373	ETS homologous factor(EHF)
ENSG00000183580	F-box and leucine rich repeat protein 7(FBXL7)
ENSG00000132185	Fc receptor like A(FCRLA)
ENSG00000030419	IKAROS family zinc finger 2(IKZF2)
ENSG00000161405	IKAROS family zinc finger 3(IKZF3)
ENSG00000157404	KIT proto-oncogene receptor tyrosine kinase(KIT)
ENSG00000135679	MDM2 proto-oncogene(MDM2)
ENSG00000144802	NFKB inhibitor zeta(NFKBIZ)
ENSG00000162711	NLR family pyrin domain containing 3(NLRP3)
ENSG00000139998	RAB15, member RAS oncogene family(RAB15)
ENSG00000172575	RAS guanyl releasing protein 1(RASGRP1)
ENSG00000035862	TIMP metallopeptidase inhibitor 2(TIMP2)
ENSG00000100234	TIMP metallopeptidase inhibitor 3(TIMP3)
ENSG00000118503	TNF alpha induced protein 3(TNFAIP3)
ENSG00000078237	TP53 induced glycolysis regulatory phosphatase(TIGAR)
ENSG00000169884	Wnt family member 10B(WNT10B)
ENSG00000172955	alcohol dehydrogenase 6 (class V)(ADH6)
ENSG00000130208	apolipoprotein C1(APOC1)
ENSG00000123095	basic helix-loop-helix family member e41(BHLHE41)
ENSG00000114200	butyrylcholinesterase(BCHE)
ENSG00000158402	cell division cycle 25C(CDC25C)
ENSG00000111860	centrosomal protein 85 like(CEP85L)
ENSG00000016391	choline dehydrogenase(CHDH)
ENSG00000117971	cholinergic receptor nicotinic beta 4 subunit(CHRNB4)
ENSG00000164932	collagen triple helix repeat containing 1(CTHRC1)
ENSG00000108821	collagen type I alpha 1 chain(COL1A1)
ENSG00000184371	colony stimulating factor 1(CSF1)
ENSG00000125730	complement C3(C3)
ENSG00000106804	complement C5(C5)
ENSG00000103647	coronin 2B(CORO2B)
ENSG00000124762	cyclin dependent kinase inhibitor 1A(CDKN1A)
ENSG00000129757	cyclin dependent kinase inhibitor 1C(CDKN1C)
ENSG00000147889	cyclin dependent kinase inhibitor 2A(CDKN2A)
ENSG00000019186	cytochrome P450 family 24 subfamily A member 1(CYP24A1)
ENSG00000106258	cytochrome P450 family 3 subfamily A member 5(CYP3A5)
ENSG00000197594	ectonucleotide pyrophosphatase/phosphodiesterase 1(ENPP1)
ENSG00000129521	egl-9 family hypoxia inducible factor 3(EGLN3)
ENSG00000213853	epithelial membrane protein 2(EMP2)
ENSG00000160867	fibroblast growth factor receptor 4(FGFR4)
ENSG00000157240	frizzled class receptor 1(FZD1)
ENSG00000174804	frizzled class receptor 4(FZD4)
ENSG00000106633	glucokinase(GCK)
ENSG00000111846	glucosaminyl (N-acetyl) transferase 2, I-branching enzyme (I blood group)(GCNT2)
ENSG00000180447	growth arrest specific 1(GAS1)
ENSG00000130513	growth differentiation factor 15(GDF15)
ENSG00000141738	growth factor receptor bound protein 7(GRB7)
ENSG00000048052	histone deacetylase 9(HDAC9)
ENSG00000142149	hormonally up-regulated Neu-associated kinase(HUNK)
ENSG00000115738	inhibitor of DNA binding 2, HLH protein(ID2)
ENSG00000167244	insulin like growth factor 2(IGF2)
ENSG00000115461	insulin like growth factor binding protein 5(IGFBP5)
ENSG00000171105	insulin receptor(INSR)
ENSG00000090339	intercellular adhesion molecule 1(ICAM1)
ENSG00000115008	interleukin 1 alpha(IL1A)
ENSG00000136244	interleukin 6(IL6)
ENSG00000160145	kalirin, RhoGEF kinase(KALRN)
ENSG00000167748	kallikrein 1(KLK1)
ENSG00000213809	killer cell lectin like receptor K1(KLRK1)
ENSG00000188906	leucine rich repeat kinase 2(LRRK2)
ENSG00000113594	leukemia inhibitory factor receptor alpha(LIFR)
ENSG00000148346	lipocalin 2(LCN2)
ENSG00000011028	mannose receptor C type 2(MRC2)
ENSG00000148400	notch 1(NOTCH1)
ENSG00000077264	p21 (RAC1) activated kinase 3(PAK3)
ENSG00000182621	phospholipase C beta 1(PLCB1)
ENSG00000134627	piwi like RNA-mediated gene silencing 4(PIWIL4)
ENSG00000128567	podocalyxin like(PODXL)
ENSG00000095303	prostaglandin-endoperoxide synthase 1(PTGS1)
ENSG00000073756	prostaglandin-endoperoxide synthase 2(PTGS2)
ENSG00000105426	protein tyrosine phosphatase, receptor type S(PTPRS)
ENSG00000102760	regulator of cell cycle(RGCC)
ENSG00000165731	ret proto-oncogene(RET)
ENSG00000113140	secreted protein acidic and cysteine rich(SPARC)
ENSG00000143416	selenium binding protein 1(SELENBP1)
ENSG00000242550	serpin family B member 10(SERPINB10)
ENSG00000164362	telomerase reverse transcriptase(TERT)
ENSG00000041982	tenascin C(TNC)
ENSG00000059377	thromboxane A synthase 1(TBXAS1)
ENSG00000145777	thymic stromal lymphopoietin(TSLP)
ENSG00000164342	toll like receptor 3(TLR3)
ENSG00000182916	transcription elongation factor A like 7(TCEAL7)
ENSG00000109906	zinc finger and BTB domain containing 16(ZBTB16)

## Sheet: KEGG_pathways
KEEG pathways enriched by the coding genes involved in ceRNA network (P < 0.05).
Category	Term	Gene Count	p value	Benjamini_Hochberg
KEGG_PATHWAY	Signaling pathways regulating pluripotency of stem cells	14	7.025631301527792E-6	0.0014181759449625186
KEGG_PATHWAY	Systemic lupus erythematosus	13	2.3233570460903158E-5	0.0023438667214689124
KEGG_PATHWAY	TNF signaling pathway	11	7.333637387785723E-5	0.003696772736268894
KEGG_PATHWAY	Pathways in cancer	22	6.991002728157816E-5	0.0046963770921639725
KEGG_PATHWAY	Basal cell carcinoma	8	1.4135906543678785E-4	0.005695031400650641
KEGG_PATHWAY	Alcoholism	13	3.414467723959474E-4	0.0076355913908415785
KEGG_PATHWAY	HTLV-I infection	16	3.087064080584948E-4	0.007765729905640173
KEGG_PATHWAY	Melanogenesis	10	2.432117354678733E-4	0.00815568477727735
KEGG_PATHWAY	Proteoglycans in cancer	14	2.914977789369597E-4	0.008377728885926472
KEGG_PATHWAY	Hippo signaling pathway	11	0.0012845224240937013	0.025629865100449067
KEGG_PATHWAY	Prion diseases	5	0.004860736961565782	0.08559202797326892
KEGG_PATHWAY	Wnt signaling pathway	9	0.008632406294360772	0.13579304057316088
KEGG_PATHWAY	Viral carcinogenesis	11	0.011290842130379116	0.15111996461803157
KEGG_PATHWAY	Bladder cancer	5	0.01056326876115693	0.15211478364412112
KEGG_PATHWAY	Legionellosis	5	0.02674880691575345	0.3058884735343581
KEGG_PATHWAY	Influenza A	9	0.030681652416438047	0.32525648339867674
KEGG_PATHWAY	MicroRNAs in cancer	12	0.038359253699036616	0.37172067383938756
KEGG_PATHWAY	Glioma	5	0.04803338977880639	0.4074635302938906
KEGG_PATHWAY	Central carbon metabolism in cancer	5	0.045800776466322926	0.40911224053399975

## Sheet: GO_analysis_BP3
GO_BP3 processes enriched by the coding genes involved in ceRNA network (P < 0.05).
Category	Term	Gene Count	p value	Benjamini_Hochberg
GOTERM_BP_3	GO:0010647~positive regulation of cell communication	66	9.7667146649968E-10	8.829106660224184E-7
GOTERM_BP_3	GO:0023056~positive regulation of signaling	66	1.2077556144002895E-9	5.459053654677248E-7
GOTERM_BP_3	GO:2000147~positive regulation of cell motility	30	1.3048477352399627E-9	3.931940556478608E-7
GOTERM_BP_3	GO:2000026~regulation of multicellular organismal development	70	1.5522689523862437E-9	3.50812728200367E-7
GOTERM_BP_3	GO:0016477~cell migration	55	1.687432145371554E-9	3.050876944410419E-7
GOTERM_BP_3	GO:2000145~regulation of cell motility	41	2.369512120600703E-9	3.5700643274960697E-7
GOTERM_BP_3	GO:0051272~positive regulation of cellular component movement	30	2.3992324507912944E-9	3.098436897053247E-7
GOTERM_BP_3	GO:0040017~positive regulation of locomotion	30	2.671123644990334E-9	3.018369278962041E-7
GOTERM_BP_3	GO:0051270~regulation of cellular component movement	43	2.7291106516873547E-9	2.7412396130799266E-7
GOTERM_BP_3	GO:0010646~regulation of cell communication	101	4.788709940106581E-9	4.3289928985945636E-7
GOTERM_BP_3	GO:0070887~cellular response to chemical stimulus	92	5.3044042478693404E-9	4.3592549170412553E-7
GOTERM_BP_3	GO:0042127~regulation of cell proliferation	64	5.923630019570347E-9	4.462466973720325E-7
GOTERM_BP_3	GO:0048584~positive regulation of response to stimulus	76	9.30283579893498E-9	6.469046857082716E-7
GOTERM_BP_3	GO:0009967~positive regulation of signal transduction	60	1.0619928137586333E-8	6.857437010454603E-7
GOTERM_BP_3	GO:0009888~tissue development	68	2.080171801334114E-8	1.2536494329307146E-6
GOTERM_BP_3	GO:0009966~regulation of signal transduction	92	2.3194221268876822E-8	1.3104726611645745E-6
GOTERM_BP_3	GO:1901700~response to oxygen-containing compound	59	6.665587833592272E-8	3.5445181920668034E-6
GOTERM_BP_3	GO:0051240~positive regulation of multicellular organismal process	58	6.9799780126196E-8	3.5054940492607045E-6
GOTERM_BP_3	GO:0045595~regulation of cell differentiation	61	7.225688617895471E-8	3.437900797376159E-6
GOTERM_BP_3	GO:0048870~cell motility	55	8.938880923758512E-8	4.040366196056411E-6
GOTERM_BP_3	GO:0048869~cellular developmental process	118	1.6173033709118822E-7	6.962082268469061E-6
GOTERM_BP_3	GO:0006928~movement of cell or subcellular component	66	2.491751688662621E-7	1.0238783069160817E-5
GOTERM_BP_3	GO:0051094~positive regulation of developmental process	47	3.070763310189166E-7	1.206936394171354E-5
GOTERM_BP_3	GO:0048731~system development	123	4.143665947819258E-7	1.560768983710492E-5
GOTERM_BP_3	GO:0001503~ossification	24	4.37035701096129E-7	1.5803089533972248E-5
GOTERM_BP_3	GO:0010033~response to organic substance	90	4.713329462773273E-7	1.6387753557944862E-5
GOTERM_BP_3	GO:0048522~positive regulation of cellular process	132	6.167178075481223E-7	2.0648419040147914E-5
GOTERM_BP_3	GO:0048468~cell development	69	6.990094120288572E-7	2.2567771391091007E-5
GOTERM_BP_3	GO:0045597~positive regulation of cell differentiation	39	7.305872079284435E-7	2.277391574800891E-5
GOTERM_BP_3	GO:0008285~negative regulation of cell proliferation	33	9.903328640223082E-7	2.9841599810676023E-5
GOTERM_BP_3	GO:0009887~organ morphogenesis	43	1.0093087305455874E-6	2.943232663188411E-5
GOTERM_BP_3	GO:0048523~negative regulation of cellular process	121	1.5445040750865116E-6	4.3631321942294576E-5
GOTERM_BP_3	GO:0001101~response to acid chemical	20	1.7439782028181443E-6	4.7773333670009244E-5
GOTERM_BP_3	GO:0002685~regulation of leukocyte migration	15	1.7794396727794429E-6	4.731108360300773E-5
GOTERM_BP_3	GO:0097529~myeloid leukocyte migration	15	2.232991058630992E-6	5.767337027795527E-5
GOTERM_BP_3	GO:0050920~regulation of chemotaxis	16	2.922514542012106E-6	7.338500181630625E-5
GOTERM_BP_3	GO:0007275~multicellular organism development	131	5.3214127790864925E-6	1.3000695246701E-4
GOTERM_BP_3	GO:0030278~regulation of ossification	15	1.0790363453963037E-5	2.566655081398528E-4
GOTERM_BP_3	GO:0050790~regulation of catalytic activity	74	1.385482051304978E-5	3.210982961029396E-4
GOTERM_BP_3	GO:0010942~positive regulation of cell death	29	1.5849059560460903E-5	3.581274416259994E-4
GOTERM_BP_3	GO:0032880~regulation of protein localization	39	1.6902654701143727E-5	3.7261663403898027E-4
GOTERM_BP_3	GO:0051049~regulation of transport	60	2.111304313293519E-5	4.543346748908661E-4
GOTERM_BP_3	GO:0030595~leukocyte chemotaxis	15	2.2189627909042805E-5	4.6639460394259924E-4
GOTERM_BP_3	GO:0022603~regulation of anatomical structure morphogenesis	41	2.3642028802591214E-5	4.856240165791448E-4
GOTERM_BP_3	GO:0048729~tissue morphogenesis	29	2.4583562023612797E-5	4.937405864408051E-4
GOTERM_BP_3	GO:0008284~positive regulation of cell proliferation	35	3.6895656032898854E-5	7.248304089055857E-4
GOTERM_BP_3	GO:0009893~positive regulation of metabolic process	88	4.0572947963304754E-5	7.800932082185907E-4
GOTERM_BP_3	GO:0045596~negative regulation of cell differentiation	29	4.0786535334297086E-5	7.678671199444764E-4
GOTERM_BP_3	GO:0002687~positive regulation of leukocyte migration	11	4.468479661154287E-5	8.240675897766003E-4
GOTERM_BP_3	GO:0001568~blood vessel development	27	4.6091483672380335E-5	8.3300608782233E-4
GOTERM_BP_3	GO:0009617~response to bacterium	26	4.8558537371108235E-5	8.603744420065951E-4
GOTERM_BP_3	GO:0035295~tube development	27	5.187462738247216E-5	9.01437297940233E-4
GOTERM_BP_3	GO:0009653~anatomical structure morphogenesis	78	5.5210133499392186E-5	9.412800856715142E-4
GOTERM_BP_3	GO:0010720~positive regulation of cell development	24	5.707898881256063E-5	9.551154118847549E-4
GOTERM_BP_3	GO:0032103~positive regulation of response to external stimulus	17	5.7287900475417615E-5	9.411885404446707E-4
GOTERM_BP_3	GO:0051050~positive regulation of transport	36	7.944456712210035E-5	0.0012816911742231651
GOTERM_BP_3	GO:0044093~positive regulation of molecular function	59	8.101381411271339E-5	0.00128407758001714
GOTERM_BP_3	GO:0060284~regulation of cell development	34	8.949261490849633E-5	0.001393940391114179
GOTERM_BP_3	GO:0048513~animal organ development	88	1.0160901431431885E-4	0.0015557244665266312
GOTERM_BP_3	GO:0050921~positive regulation of chemotaxis	11	1.0844841517076898E-4	0.0016327104040821938
GOTERM_BP_3	GO:0050673~epithelial cell proliferation	19	1.2815911472799905E-4	0.001897595061637336
GOTERM_BP_3	GO:0010941~regulation of cell death	50	1.6051594877341735E-4	0.0023378768488379054
GOTERM_BP_3	GO:0042330~taxis	25	1.65299610976436E-4	0.0023693030477341948
GOTERM_BP_3	GO:0010604~positive regulation of macromolecule metabolic process	81	1.6887889497368497E-4	0.002382772517267151
GOTERM_BP_3	GO:0051047~positive regulation of secretion	19	1.693860550793824E-4	0.0023531955590321285
GOTERM_BP_3	GO:1903532~positive regulation of secretion by cell	18	1.9082276635243482E-4	0.002610529681695617
GOTERM_BP_3	GO:1903530~regulation of secretion by cell	27	1.969143287782237E-4	0.002653608491190007
GOTERM_BP_3	GO:0032940~secretion by cell	36	2.0412987529170508E-4	0.0027103240132417827
GOTERM_BP_3	GO:0007423~sensory organ development	23	3.088278582388638E-4	0.004038540493919274
GOTERM_BP_3	GO:0016337~single organismal cell-cell adhesion	29	3.3109725309208134E-4	0.004267460948845669
GOTERM_BP_3	GO:0006935~chemotaxis	24	3.985862313505722E-4	0.005063107799724853
GOTERM_BP_3	GO:0007154~cell communication	150	4.475962223105703E-4	0.0056053086204536084
GOTERM_BP_3	GO:0098602~single organism cell adhesion	30	4.7253855295306126E-4	0.005835997335019716
GOTERM_BP_3	GO:1903706~regulation of hemopoiesis	17	5.923418186783727E-4	0.00721218617845043
GOTERM_BP_3	GO:0031325~positive regulation of cellular metabolic process	78	6.319422659919409E-4	0.007590464364555127
GOTERM_BP_3	GO:0032101~regulation of response to external stimulus	28	6.838981829857691E-4	0.008104551457416176
GOTERM_BP_3	GO:0008219~cell death	58	7.29433646969826E-4	0.00853027431243325
GOTERM_BP_3	GO:0033002~muscle cell proliferation	11	7.964735534864214E-4	0.009192094316425203
GOTERM_BP_3	GO:0051128~regulation of cellular component organization	66	8.387713023961219E-4	0.009556166271170619
GOTERM_BP_3	GO:0010605~negative regulation of macromolecule metabolic process	66	8.676331599698753E-4	0.009760563868830952
GOTERM_BP_3	GO:1904951~positive regulation of establishment of protein localization	22	9.702446250402748E-4	0.010775192844871495
GOTERM_BP_3	GO:0051093~negative regulation of developmental process	28	9.706079772600375E-4	0.010648456872051959
GOTERM_BP_3	GO:0048534~hematopoietic or lymphoid organ development	29	9.863886913759796E-4	0.010691059826376859
GOTERM_BP_3	GO:0009892~negative regulation of metabolic process	70	0.0010355948580823495	0.011088808905606595
GOTERM_BP_3	GO:0051962~positive regulation of nervous system development	20	0.0010544174641818305	0.011157247194956144
GOTERM_BP_3	GO:0031324~negative regulation of cellular metabolic process	66	0.0010720335387244448	0.011211539208685561
GOTERM_BP_3	GO:0035239~tube morphogenesis	17	0.0011092602059874133	0.01146625908586918
GOTERM_BP_3	GO:0003006~developmental process involved in reproduction	25	0.0012037458277509997	0.012296967870654374
GOTERM_BP_3	GO:0048514~blood vessel morphogenesis	21	0.0012482558748828896	0.012606694849208178
GOTERM_BP_3	GO:0001775~cell activation	32	0.0013085407941151798	0.013066060379871125
GOTERM_BP_3	GO:0051222~positive regulation of protein transport	20	0.0013997668429298951	0.013818749605521097
GOTERM_BP_3	GO:0007165~signal transduction	137	0.0014919815019659036	0.014564188407387046
GOTERM_BP_3	GO:0007584~response to nutrient	11	0.0016767053761733927	0.016179656589447977
GOTERM_BP_3	GO:1904018~positive regulation of vasculature development	10	0.0017112798220760565	0.016336598568257643
GOTERM_BP_3	GO:0045786~negative regulation of cell cycle	20	0.0017593912061443543	0.016617128194088338
GOTERM_BP_3	GO:0048771~tissue remodeling	10	0.00179551130999045	0.01678054029096565
GOTERM_BP_3	GO:0001822~kidney development	14	0.0019257060799880812	0.01780369651970548
GOTERM_BP_3	GO:0007267~cell-cell signaling	46	0.0019532651849628246	0.01787382839570273
GOTERM_BP_3	GO:1901698~response to nitrogen compound	31	0.0019814605620443694	0.01794826251009818
GOTERM_BP_3	GO:0071216~cellular response to biotic stimulus	11	0.0019894801569039595	0.017841732110350894
GOTERM_BP_3	GO:0043062~extracellular structure organization	16	0.00203268062725599	0.01804717723478022
GOTERM_BP_3	GO:0051241~negative regulation of multicellular organismal process	34	0.0020704077135421054	0.01820084452875892
GOTERM_BP_3	GO:0071495~cellular response to endogenous stimulus	38	0.0020968271077329427	0.01825388390914784
GOTERM_BP_3	GO:0051090~regulation of sequence-specific DNA binding transcription factor activity	17	0.0022348110811841546	0.019259523428265646
GOTERM_BP_3	GO:0042493~response to drug	18	0.002460631912645062	0.020987605296260314
GOTERM_BP_3	GO:0010243~response to organonitrogen compound	28	0.002486401194470779	0.02100739056121137
GOTERM_BP_3	GO:0043207~response to external biotic stimulus	29	0.0025064607907008085	0.02097946666497319
GOTERM_BP_3	GO:0048585~negative regulation of response to stimulus	42	0.002614789381829248	0.021677022060092588
GOTERM_BP_3	GO:0060341~regulation of cellular localization	29	0.002778732917722535	0.02281346261561301
GOTERM_BP_3	GO:0048608~reproductive structure development	18	0.002817811605350014	0.022923154970904025
GOTERM_BP_3	GO:0003205~cardiac chamber development	10	0.0029596519447695085	0.02385054294830924
GOTERM_BP_3	GO:0046649~lymphocyte activation	24	0.0029907196906164978	0.02388566171918327
GOTERM_BP_3	GO:0045785~positive regulation of cell adhesion	17	0.0030653635978143213	0.024261414904170664
GOTERM_BP_3	GO:0022407~regulation of cell-cell adhesion	17	0.003180592458521426	0.02494532747278777
GOTERM_BP_3	GO:0044092~negative regulation of molecular function	35	0.0037103901915430527	0.02879832871171506
GOTERM_BP_3	GO:0071496~cellular response to external stimulus	13	0.003985914151888398	0.030645325425869174
GOTERM_BP_3	GO:0044765~single-organism transport	86	0.004172244028248099	0.03178805405399343
GOTERM_BP_3	GO:0001763~morphogenesis of a branching structure	11	0.004323828754553791	0.03265178076332442
GOTERM_BP_3	GO:0061061~muscle structure development	22	0.004650206902445307	0.03478879229704601
GOTERM_BP_3	GO:0001816~cytokine production	23	0.004934247583462373	0.03657760654229947
GOTERM_BP_3	GO:0051091~positive regulation of sequence-specific DNA binding transcription factor activity	12	0.00528303443053367	0.03880172753170341
GOTERM_BP_3	GO:0023014~signal transduction by protein phosphorylation	29	0.005430977802771266	0.03954901708132874
GOTERM_BP_3	GO:0090066~regulation of anatomical structure size	19	0.005612074587332911	0.04051888021327943
GOTERM_BP_3	GO:0006952~defense response	44	0.005650977429851671	0.04047248896024913
GOTERM_BP_3	GO:0009968~negative regulation of signal transduction	34	0.005780080751309604	0.04105621070596133
GOTERM_BP_3	GO:0001525~angiogenesis	17	0.006003745116403822	0.042284303478540175
GOTERM_BP_3	GO:0010648~negative regulation of cell communication	36	0.00642414858178265	0.04483894712548675
GOTERM_BP_3	GO:0051130~positive regulation of cellular component organization	36	0.00650428556993707	0.04504070258612991
GOTERM_BP_3	GO:0048568~embryonic organ development	17	0.00657178404100253	0.04515420737500153
GOTERM_BP_3	GO:0023057~negative regulation of signaling	36	0.006770791755123375	0.04614457210806111
GOTERM_BP_3	GO:0009891~positive regulation of biosynthetic process	49	0.007072888131663576	0.04780149608623163
